# Supplementary material for: 3-Acetyl-1-(2,6-dimethyl­phen­yl)thio­urea
Source: Acta Crystallogr Sect E Struct Rep Online. 2012 Jul 4;68(Pt 8):o2306. doi: 10.1107/S1600536812029248 (PMC3414176; doi:10.1107/S1600536812029248)
Supplement: Supplementary file 1 [file e-68-o2306-sup1.cif]

##############################################################################
#                                                                            #
# This CIF contains the data in a paper accepted for publication in          #
# Acta Crystallographica Section E. It conforms to the requirements of       #
# Notes for Authors for Acta Crystallographica Section E, and has been       #
# peer reviewed under the auspices of the IUCr Commission on Journals.       #
#                                                                            #
# Full details of the Crystallographic Information File format               #
# are given in the paper "The Crystallographic Information File (CIF):       #
# a New Standard Archive File for Crystallography" by S. R. Hall, F. H.      #
# Allen and I. D. Brown [Acta Cryst. (1991), A47, 655-685].                  #
#                                                                            #
# The current version of the core CIF dictionary is obtainable from          #
# ftp://ftp.iucr.org/pub/cif_core.dic.                                       #
#                                                                            #
# Software is freely available for graphical display of the structure(s)     #
# in this CIF. For information consult the CIF software page                 #
# http://www.iucr.org/resources/cif/software.                                #
#                                                                            #
# This file may be used for bona fide research purposes within the           #
# scientific community so long as proper attribution is given to the journal # 
# article from which it was obtained.                                        #
#                                                                            #
##############################################################################
data_I
_audit_creation_method     'SHELXL97'
_chemical_name_systematic
;
 3-Acetyl-1-(2,6-dimethylphenyl)thiourea
;
_chemical_name_common     ?
_chemical_formula_moiety     'C11 H14 N2 O S'
_chemical_formula_sum     'C11 H14 N2 O S'
_chemical_formula_weight     222.31
_chemical_melting_point     ?
_symmetry_cell_setting     triclinic
_symmetry_space_group_name_H-M     'P -1'
_symmetry_space_group_name_HALL     '-P 1'
loop_
    _symmetry_equiv_pos_as_xyz
    'x, y, z'
    '-x, -y, -z'
_cell_length_a     8.0080(10)
_cell_length_b     8.2110(10)
_cell_length_c     10.0370(10)
_cell_angle_alpha     89.390(10)
_cell_angle_beta     77.650(10)
_cell_angle_gamma     64.710(10)
_cell_volume     580.47(13)
_cell_formula_units_Z     2
_cell_measurement_reflns_used     1747
_cell_measurement_theta_min     2.75
_cell_measurement_theta_max     27.61
_cell_measurement_temperature     295(2)
_exptl_crystal_description     'prism'
_exptl_crystal_colour     'light yellow'
_exptl_crystal_size_max     0.30
_exptl_crystal_size_mid     0.20
_exptl_crystal_size_min     0.08
_exptl_crystal_density_diffrn     1.272
_exptl_crystal_density_meas     ?
_exptl_crystal_density_method     'not measured'
_exptl_crystal_F_000     236
_exptl_absorpt_coefficient_mu     0.255
_exptl_absorpt_correction_type     multi-scan
_exptl_absorpt_process_details
                               '(<i>CrysAlis RED</i>; Oxford Diffraction, 2009)'
_exptl_absorpt_correction_T_min     0.9275
_exptl_absorpt_correction_T_max     0.9799
_exptl_special_details     ?
_diffrn_ambient_temperature     295(2)
_diffrn_radiation_type     MoK\a
_diffrn_radiation_wavelength     0.71073
_diffrn_radiation_source     'fine-focus sealed tube'
_diffrn_radiation_monochromator     'graphite'
_diffrn_measurement_device_type     'Oxford Diffraction Xcalibur Sapphire CCD'
_diffrn_measurement_method
;
Rotation method data acquisition using \w and \f
;
_diffrn_detector_area_resol_mean     ?
_diffrn_reflns_number     3904
_diffrn_reflns_av_R_equivalents     0.0123
_diffrn_reflns_av_sigmaI/netI     0.0189
_diffrn_reflns_theta_min     2.76
_diffrn_reflns_theta_max     26.37
_diffrn_reflns_theta_full     26.37
_diffrn_measured_fraction_theta_max     0.999
_diffrn_measured_fraction_theta_full     0.999
_diffrn_reflns_limit_h_min     -9
_diffrn_reflns_limit_h_max     6
_diffrn_reflns_limit_k_min     -10
_diffrn_reflns_limit_k_max     10
_diffrn_reflns_limit_l_min     -12
_diffrn_reflns_limit_l_max     9
_diffrn_standards_number     0
_diffrn_standards_interval_count     ?
_diffrn_standards_interval_time     ?
_diffrn_standards_decay_%     0
_refine_special_details
;
 Refinement of <i>F</i>^2^ against ALL reflections. The weighted
 <i>R</i>-factor <i>wR</i> and goodness of fit <i>S</i> are based on
 <i>F</i>^2^, conventional <i>R</i>-factors <i>R</i> are based on <i>F</i>,
 with <i>F</i> set to zero for negative <i>F</i>^2^. The threshold expression
 of <i>F</i>^2^ > \s(<i>F</i>^2^) is used only for calculating
 <i>R</i>-factors(gt) <i>etc</i>. and is not relevant to the choice of
 reflections for refinement. <i>R</i>-factors based on <i>F</i>^2^ are
 statistically about twice as large as those based on <i>F</i>, and
 <i>R</i>-factors based on ALL data will be even larger.
;
_reflns_number_total     2362
_reflns_number_gt     1858
_reflns_threshold_expression     I>2\s(I)
_refine_ls_structure_factor_coef     Fsqd
_refine_ls_matrix_type     full
_refine_ls_R_factor_all     0.0565
_refine_ls_R_factor_gt     0.0410
_refine_ls_wR_factor_gt     0.1041
_refine_ls_wR_factor_ref     0.1149
_refine_ls_goodness_of_fit_ref     1.057
_refine_ls_restrained_S_all     1.057
_refine_ls_number_reflns     2362
_refine_ls_number_parameters     145
_refine_ls_number_restraints     2
_refine_ls_hydrogen_treatment     mixed
_refine_ls_weighting_scheme     calc
_refine_ls_weighting_details
         'calc w=1/[\s^2^(Fo^2^)+(0.0515P)^2^+0.2097P] where P=(Fo^2^+2Fc^2^)/3'
_atom_sites_solution_hydrogens     geom
_atom_sites_solution_primary     direct
_atom_sites_solution_secondary     difmap
_refine_ls_shift/su_max     0.016
_refine_ls_shift/su_mean     0.000
_refine_diff_density_max     0.210
_refine_diff_density_min     -0.313
_refine_ls_extinction_method     'none'
_refine_ls_extinction_coef     ?
loop_
    _atom_type_symbol
    _atom_type_description
    _atom_type_scat_dispersion_real
    _atom_type_scat_dispersion_imag
    _atom_type_scat_source
    'C' 'C' 0.0033 0.0016
                         'International Tables Vol C Tables 4.2.6.8 and 6.1.1.4'
    'H' 'H' 0.0000 0.0000
                         'International Tables Vol C Tables 4.2.6.8 and 6.1.1.4'
    'N' 'N' 0.0061 0.0033
                         'International Tables Vol C Tables 4.2.6.8 and 6.1.1.4'
    'O' 'O' 0.0106 0.0060
                         'International Tables Vol C Tables 4.2.6.8 and 6.1.1.4'
    'S' 'S' 0.1246 0.1234
                         'International Tables Vol C Tables 4.2.6.8 and 6.1.1.4'
_computing_data_collection     '<i>CrysAlis CCD</i> (Oxford Diffraction, 2009)'
_computing_cell_refinement     '<i>CrysAlis CCD</i> (Oxford Diffraction, 2009)'
_computing_data_reduction     '<i>CrysAlis RED</i> (Oxford Diffraction, 2009)'
_computing_structure_solution     '<i>SHELXS97</i> (Sheldrick, 2008)'
_computing_structure_refinement     '<i>SHELXL97</i> (Sheldrick, 2008)'
_computing_molecular_graphics     '<i>PLATON</i> (Spek, 2009)'
_computing_publication_material     '<i>SHELXL97</i> (Sheldrick, 2008)'
loop_
    _atom_site_type_symbol
    _atom_site_label
    _atom_site_fract_x
    _atom_site_fract_y
    _atom_site_fract_z
    _atom_site_U_iso_or_equiv
    _atom_site_adp_type
    _atom_site_calc_flag
    _atom_site_refinement_flags
    _atom_site_occupancy
    _atom_site_symmetry_multiplicity
    _atom_site_disorder_assembly
    _atom_site_disorder_group
    C C1 0.0904(2) 0.0786(2) 0.13742(17) 0.0388(4) Uani d . 1 1 . .
    C C2 0.1028(3) -0.0846(3) 0.1866(2) 0.0467(5) Uani d . 1 1 . .
    C C3 0.2402(3) -0.2433(3) 0.1110(2) 0.0583(6) Uani d . 1 1 . .
    H H3 0.2520 -0.3542 0.1415 0.070 Uiso calc R 1 1 . .
    C C4 0.3592(3) -0.2388(3) -0.0087(2) 0.0605(6) Uani d . 1 1 . .
    H H4 0.4507 -0.3463 -0.0584 0.073 Uiso calc R 1 1 . .
    C C5 0.3434(3) -0.0761(3) -0.0552(2) 0.0553(6) Uani d . 1 1 . .
    H H5 0.4246 -0.0751 -0.1364 0.066 Uiso calc R 1 1 . .
    C C6 0.2081(3) 0.0875(3) 0.01660(19) 0.0441(4) Uani d . 1 1 . .
    C C7 -0.0262(2) 0.3365(2) 0.30688(17) 0.0401(4) Uani d . 1 1 . .
    C C8 -0.3639(3) 0.5655(3) 0.35392(19) 0.0476(5) Uani d . 1 1 . .
    C C9 -0.4949(3) 0.7457(3) 0.4319(3) 0.0671(7) Uani d . 1 1 . .
    H H9A -0.4325 0.8237 0.4212 0.080 Uiso calc R 1 1 . .
    H H9B -0.5285 0.7297 0.5272 0.080 Uiso calc R 1 1 . .
    H H9C -0.6077 0.7989 0.3972 0.080 Uiso calc R 1 1 . .
    C C10 -0.0265(4) -0.0907(4) 0.3167(3) 0.0736(7) Uani d . 1 1 . .
    H H10A -0.1540 -0.0437 0.3048 0.088 Uiso calc R 1 1 . .
    H H10B -0.0218 -0.0189 0.3894 0.088 Uiso calc R 1 1 . .
    H H10C 0.0136 -0.2135 0.3393 0.088 Uiso calc R 1 1 . .
    C C11 0.1920(3) 0.2635(3) -0.0344(2) 0.0621(6) Uani d . 1 1 . .
    H H11A 0.1901 0.3396 0.0385 0.075 Uiso calc R 1 1 . .
    H H11B 0.0768 0.3217 -0.0656 0.075 Uiso calc R 1 1 . .
    H H11C 0.2987 0.2425 -0.1087 0.075 Uiso calc R 1 1 . .
    N N1 -0.0546(2) 0.2439(2) 0.21360(16) 0.0434(4) Uani d D 1 1 . .
    H H1N -0.166(2) 0.286(3) 0.203(2) 0.052 Uiso d D 1 1 . .
    N N2 -0.1819(2) 0.4932(2) 0.37213(16) 0.0446(4) Uani d D 1 1 . .
    H H2N -0.158(3) 0.546(3) 0.4329(19) 0.054 Uiso d D 1 1 . .
    O O1 -0.4147(2) 0.4896(2) 0.27946(18) 0.0697(5) Uani d . 1 1 . .
    S S1 0.18238(7) 0.27758(8) 0.34744(6) 0.0605(2) Uani d . 1 1 . .
loop_
    _atom_site_aniso_label
    _atom_site_aniso_U_11
    _atom_site_aniso_U_22
    _atom_site_aniso_U_33
    _atom_site_aniso_U_12
    _atom_site_aniso_U_13
    _atom_site_aniso_U_23
    C1 0.0349(9) 0.0356(9) 0.0395(9) -0.0070(7) -0.0135(7) -0.0102(7)
    C2 0.0511(11) 0.0436(11) 0.0458(10) -0.0171(9) -0.0189(8) -0.0028(8)
    C3 0.0619(13) 0.0365(11) 0.0731(14) -0.0107(10) -0.0315(12) -0.0045(10)
    C4 0.0471(11) 0.0438(12) 0.0716(15) 0.0030(9) -0.0233(11) -0.0238(10)
    C5 0.0383(10) 0.0656(14) 0.0449(11) -0.0080(9) -0.0061(8) -0.0163(10)
    C6 0.0399(9) 0.0452(10) 0.0420(10) -0.0120(8) -0.0129(8) -0.0060(8)
    C7 0.0387(9) 0.0384(9) 0.0366(9) -0.0122(8) -0.0048(7) -0.0075(7)
    C8 0.0425(10) 0.0437(11) 0.0444(10) -0.0086(8) -0.0068(8) -0.0076(8)
    C9 0.0521(12) 0.0519(13) 0.0708(15) 0.0008(10) -0.0109(11) -0.0173(11)
    C10 0.0924(19) 0.0756(17) 0.0596(14) -0.0442(15) -0.0147(13) 0.0097(12)
    C11 0.0633(14) 0.0621(14) 0.0605(13) -0.0273(11) -0.0133(11) 0.0067(11)
    N1 0.0352(8) 0.0397(9) 0.0463(9) -0.0069(7) -0.0106(7) -0.0145(7)
    N2 0.0404(8) 0.0405(8) 0.0437(9) -0.0100(7) -0.0068(7) -0.0148(7)
    O1 0.0475(8) 0.0647(10) 0.0810(11) -0.0048(7) -0.0238(8) -0.0261(8)
    S1 0.0389(3) 0.0689(4) 0.0590(3) -0.0087(2) -0.0118(2) -0.0315(3)
_geom_special_details
;
 All s.u.'s (except the s.u. in the dihedral angle between two l.s. planes)
 are estimated using the full covariance matrix. The cell s.u.'s are taken
 into account individually in the estimation of s.u.'s in distances, angles
 and torsion angles; correlations between s.u.'s in cell parameters are only
 used when they are defined by crystal symmetry. An approximate (isotropic)
 treatment of cell s.u.'s is used for estimating s.u.'s involving l.s. planes.
;
loop_
    _geom_bond_atom_site_label_1
    _geom_bond_atom_site_label_2
    _geom_bond_site_symmetry_2
    _geom_bond_distance
    _geom_bond_publ_flag
    C1 C6 . 1.390(3) ?
    C1 C2 . 1.394(3) ?
    C1 N1 . 1.439(2) ?
    C2 C3 . 1.387(3) ?
    C2 C10 . 1.498(3) ?
    C3 C4 . 1.376(3) ?
    C3 H3 . 0.9300 ?
    C4 C5 . 1.373(3) ?
    C4 H4 . 0.9300 ?
    C5 C6 . 1.393(3) ?
    C5 H5 . 0.9300 ?
    C6 C11 . 1.490(3) ?
    C7 N1 . 1.327(2) ?
    C7 N2 . 1.392(2) ?
    C7 S1 . 1.6694(19) ?
    C8 O1 . 1.212(2) ?
    C8 N2 . 1.372(3) ?
    C8 C9 . 1.500(3) ?
    C9 H9A . 0.9600 ?
    C9 H9B . 0.9600 ?
    C9 H9C . 0.9600 ?
    C10 H10A . 0.9600 ?
    C10 H10B . 0.9600 ?
    C10 H10C . 0.9600 ?
    C11 H11A . 0.9600 ?
    C11 H11B . 0.9600 ?
    C11 H11C . 0.9600 ?
    N1 H1N . 0.839(15) ?
    N2 H2N . 0.848(15) ?
loop_
    _geom_angle_atom_site_label_1
    _geom_angle_atom_site_label_2
    _geom_angle_atom_site_label_3
    _geom_angle_site_symmetry_1
    _geom_angle_site_symmetry_3
    _geom_angle
    _geom_angle_publ_flag
    C6 C1 C2 . . 122.75(16) ?
    C6 C1 N1 . . 119.14(17) ?
    C2 C1 N1 . . 118.08(16) ?
    C3 C2 C1 . . 117.73(19) ?
    C3 C2 C10 . . 120.5(2) ?
    C1 C2 C10 . . 121.76(18) ?
    C4 C3 C2 . . 120.8(2) ?
    C4 C3 H3 . . 119.6 ?
    C2 C3 H3 . . 119.6 ?
    C5 C4 C3 . . 120.25(18) ?
    C5 C4 H4 . . 119.9 ?
    C3 C4 H4 . . 119.9 ?
    C4 C5 C6 . . 121.4(2) ?
    C4 C5 H5 . . 119.3 ?
    C6 C5 H5 . . 119.3 ?
    C1 C6 C5 . . 117.06(19) ?
    C1 C6 C11 . . 121.87(17) ?
    C5 C6 C11 . . 121.07(19) ?
    N1 C7 N2 . . 116.66(16) ?
    N1 C7 S1 . . 124.10(13) ?
    N2 C7 S1 . . 119.24(13) ?
    O1 C8 N2 . . 122.32(17) ?
    O1 C8 C9 . . 122.46(19) ?
    N2 C8 C9 . . 115.22(18) ?
    C8 C9 H9A . . 109.5 ?
    C8 C9 H9B . . 109.5 ?
    H9A C9 H9B . . 109.5 ?
    C8 C9 H9C . . 109.5 ?
    H9A C9 H9C . . 109.5 ?
    H9B C9 H9C . . 109.5 ?
    C2 C10 H10A . . 109.5 ?
    C2 C10 H10B . . 109.5 ?
    H10A C10 H10B . . 109.5 ?
    C2 C10 H10C . . 109.5 ?
    H10A C10 H10C . . 109.5 ?
    H10B C10 H10C . . 109.5 ?
    C6 C11 H11A . . 109.5 ?
    C6 C11 H11B . . 109.5 ?
    H11A C11 H11B . . 109.5 ?
    C6 C11 H11C . . 109.5 ?
    H11A C11 H11C . . 109.5 ?
    H11B C11 H11C . . 109.5 ?
    C7 N1 C1 . . 123.82(15) ?
    C7 N1 H1N . . 115.6(15) ?
    C1 N1 H1N . . 120.5(15) ?
    C8 N2 C7 . . 128.57(16) ?
    C8 N2 H2N . . 118.1(15) ?
    C7 N2 H2N . . 113.3(15) ?
loop_
    _geom_torsion_atom_site_label_1
    _geom_torsion_atom_site_label_2
    _geom_torsion_atom_site_label_3
    _geom_torsion_atom_site_label_4
    _geom_torsion_site_symmetry_1
    _geom_torsion_site_symmetry_2
    _geom_torsion_site_symmetry_3
    _geom_torsion_site_symmetry_4
    _geom_torsion
    _geom_torsion_publ_flag
    C6 C1 C2 C3 . . . . 0.5(3) ?
    N1 C1 C2 C3 . . . . 178.56(16) ?
    C6 C1 C2 C10 . . . . -179.58(19) ?
    N1 C1 C2 C10 . . . . -1.5(3) ?
    C1 C2 C3 C4 . . . . -0.2(3) ?
    C10 C2 C3 C4 . . . . 179.9(2) ?
    C2 C3 C4 C5 . . . . -0.1(3) ?
    C3 C4 C5 C6 . . . . 0.1(3) ?
    C2 C1 C6 C5 . . . . -0.5(3) ?
    N1 C1 C6 C5 . . . . -178.51(15) ?
    C2 C1 C6 C11 . . . . 179.82(18) ?
    N1 C1 C6 C11 . . . . 1.8(3) ?
    C4 C5 C6 C1 . . . . 0.2(3) ?
    C4 C5 C6 C11 . . . . 179.9(2) ?
    N2 C7 N1 C1 . . . . -179.56(17) ?
    S1 C7 N1 C1 . . . . 1.3(3) ?
    C6 C1 N1 C7 . . . . -87.1(2) ?
    C2 C1 N1 C7 . . . . 94.8(2) ?
    O1 C8 N2 C7 . . . . 4.7(3) ?
    C9 C8 N2 C7 . . . . -174.9(2) ?
    N1 C7 N2 C8 . . . . 0.6(3) ?
    S1 C7 N2 C8 . . . . 179.79(17) ?
loop_
    _geom_hbond_atom_site_label_D
    _geom_hbond_atom_site_label_H
    _geom_hbond_atom_site_label_A
    _geom_hbond_site_symmetry_A
    _geom_hbond_distance_DH
    _geom_hbond_distance_HA
    _geom_hbond_distance_DA
    _geom_hbond_angle_DHA
    N1 H1N O1 . 0.839(15) 1.972(18) 2.658(2) 138(2)
    N2 H2N S1 2_566 0.848(15) 2.579(16) 3.4012(16) 163.7(19)
_iucr_refine_instructions_details
;
TITL SAT11 P-1
CELL  0.71073  8.00800  8.21100 10.03700 89.39000 77.65000 64.71000
ZERR 2  0.00100  0.00100  0.00100  0.01000  0.01000  0.01000
LATT 1
SFAC C H N O S
UNIT 22 28 4 2 2
PLAN 30
FMAP 2
SHEL 11 0.8
SIZE 0.30 0.20 0.08
L.S. 14
MPLA 6 C1 C2 C3 C4 C5 C6
MPLA 7 N1 C7 S1 N2 C8 O1 C9
DFIX 0.86 0.02 N1 H1N N2 H2N
BOND $H
HTAB N1 O1
HTAB N2 S1_$1
EQIV $1 -X, -Y+1, -Z+1
CONF
ACTA
FVAR  8.54286
WGHT  0.05150   0.20970
C1    1 0.090445 0.078586 0.137426  11.000000 0.034910 0.035630 =
        0.039540 -0.010210 -0.013470 -0.007000
C2    1 0.102850 -0.084608 0.186617  11.000000 0.051110 0.043570 =
        0.045810 -0.002810 -0.018930 -0.017070
C3    1 0.240204 -0.243314 0.110947  11.000000 0.061860 0.036530 =
        0.073040 -0.004460 -0.031450 -0.010660
AFIX 43
H3    2 0.251999 -0.354196 0.141507  11.000000 -1.200000
AFIX 0
C4    1 0.359213 -0.238754 -0.008751  11.000000 0.047090 0.043810 =
        0.071570 -0.023800 -0.023300 0.003020
AFIX 43
H4    2 0.450756 -0.346266 -0.058356  11.000000 -1.200000
AFIX 0
C5    1 0.343348 -0.076109 -0.055246  11.000000 0.038350 0.065580 =
        0.044940 -0.016300 -0.006090 -0.008010
AFIX 43
H5    2 0.424615 -0.075101 -0.136409  11.000000 -1.200000
AFIX 0
C6    1 0.208071 0.087469 0.016597  11.000000 0.039870 0.045170 =
        0.042010 -0.005990 -0.012850 -0.011960
C7    1 -0.026230 0.336466 0.306883  11.000000 0.038670 0.038430 =
        0.036550 -0.007520 -0.004780 -0.012200
C8    1 -0.363940 0.565519 0.353928  11.000000 0.042460 0.043750 =
        0.044350 -0.007600 -0.006760 -0.008590
C9    1 -0.494939 0.745688 0.431906  11.000000 0.052110 0.051880 =
        0.070790 -0.017270 -0.010870 0.000820
AFIX 137
H9A   2 -0.432884 0.824068 0.420611  11.000000 -1.200000
H9B   2 -0.527651 0.729851 0.527309  11.000000 -1.200000
H9C   2 -0.608139 0.798476 0.397713  11.000000 -1.200000
AFIX 0
C10   1 -0.026462 -0.090713 0.316726  11.000000 0.092350 0.075580 =
        0.059660 0.009660 -0.014720 -0.044180
AFIX 137
H10A  2 -0.154035 -0.043660 0.304767  11.000000 -1.200000
H10B  2 -0.021807 -0.018844 0.389421  11.000000 -1.200000
H10C  2 0.013601 -0.213547 0.339357  11.000000 -1.200000
AFIX 0
C11   1 0.192014 0.263496 -0.034358  11.000000 0.063260 0.062110 =
        0.060480 0.006740 -0.013300 -0.027240
AFIX 137
H11A  2 0.190068 0.339602 0.038470  11.000000 -1.200000
H11B  2 0.076863 0.321741 -0.065651  11.000000 -1.200000
H11C  2 0.298769 0.242541 -0.108717  11.000000 -1.200000
AFIX 0
N1    3 -0.054603 0.243871 0.213601  11.000000 0.035220 0.039710 =
        0.046300 -0.014490 -0.010620 -0.006930
H1N   2 -0.165939 0.285516 0.202823  11.000000 -1.200000
N2    3 -0.181924 0.493170 0.372131  11.000000 0.040400 0.040460 =
        0.043690 -0.014820 -0.006750 -0.010020
H2N   2 -0.158017 0.545596 0.432883  11.000000 -1.200000
O1    4 -0.414722 0.489590 0.279458  11.000000 0.047490 0.064690 =
        0.080960 -0.026070 -0.023820 -0.004790
S1    5 0.182381 0.277580 0.347441  11.000000 0.038880 0.068860 =
        0.058950 -0.031470 -0.011840 -0.008670
HKLF 4
REM  SAT11 P-1
REM R1  0.0410 FOR 1858 FO > 4SIG(FO) AND 0.0565 FOR ALL 2362 DATA
REM    145 PARAMETERS REFINED USING      2 RESTRAINTS
REM HIGHEST DIFFERENCE PEAK 0.210, DEEPEST HOLE -0.313, 1-SIGMA LEVEL 0.039
;
data_global
_journal_date_recd_electronic     2012-06-12
_journal_date_accepted     2012-06-27
_journal_name_full     'Acta Crystallographica, Section E'
_journal_year     2012
_journal_volume     68
_journal_issue      8
_journal_page_first     o2306
_journal_page_last     o2306
_journal_paper_category     QO
_journal_paper_doi     10.1107/S1600536812029248
_journal_coeditor_code     RK2369
_publ_contact_author_name     'Prof. B. Thimme Gowda'
_publ_contact_author_address
;
  Department of Chemistry
  Mangalore University
  Mangalagangotri 574 199
  Mangalore, India
;
_publ_contact_author_email     gowdabt@yahoo.com
_publ_contact_author_fax     '91 824 2287367'
_publ_contact_author_phone     '91 824 2287262'
_publ_section_title
;
3-Acetyl-1-(2,6-dimethylphenyl)thiourea
;
loop_
    _publ_author_name
    _publ_author_address
    'Sharatha Kumar'
; Department of Chemistry
  Mangalore University
  Mangalagangotri 574 199
  Mangalore, India
;
    'Sabine Foro'
; Institute of Materials Science
  Darmstadt University of Technology
  Petersenstrasse 23
  D-64287 Darmstadt, Germany
;
    'B. Thimme Gowda'
; Department of Chemistry
  Mangalore University
  Mangalagangotri 574 199
  Mangalore, India
;
