# Supplementary material for: 3-Acetyl-1-(2,6-dimethyl­phen­yl)thio­urea
Source: Acta Crystallogr Sect E Struct Rep Online. 2012 Jul 4;68(Pt 8):o2306. doi: 10.1107/S1600536812029248 (PMC3414176; doi:10.1107/S1600536812029248)
Supplement: Supplementary file 2 [file e-68-o2306-Isup2.hkl]

# 
# h,k,l, Fc-squared, Fo-squared, sigma(Fo-squared) and status flag 
# 
data_I
_shelx_title ' SAT11 P-1' 
_shelx_refln_list_code          4 
_shelx_F_calc_maximum       89.11 
_exptl_crystal_F_000       236.00 
_reflns_d_resolution_high  0.8000 
 
loop_ 
 _symmetry_equiv_pos_as_xyz 
 'x, y, z' 
 '-x, -y, -z' 
 
_cell_length_a     8.0080 
_cell_length_b     8.2110 
_cell_length_c    10.0370 
_cell_angle_alpha  89.390 
_cell_angle_beta   77.650 
_cell_angle_gamma  64.710 
 
_shelx_F_squared_multiplier     1.000 
 
loop_ 
 _refln_index_h 
 _refln_index_k 
 _refln_index_l 
 _refln_F_squared_calc 
 _refln_F_squared_meas 
 _refln_F_squared_sigma 
 _refln_observed_status 
   1   0   0     1061.85      985.34      9.80 o 
   2   0   0       21.26       22.54      0.35 o 
   3   0   0      270.60      285.74      2.61 o 
   4   0   0       35.53       42.19      0.48 o 
   5   0   0      363.43      352.93      2.36 o 
   6   0   0       77.49       73.15      1.91 o 
   7   0   0       86.49       87.55      2.30 o 
   8   0   0       31.35       29.27      1.66 o 
  -8   1   0        1.18        0.50      1.11 o 
  -7   1   0        3.98        3.23      0.95 o 
  -6   1   0        1.52        1.41      0.78 o 
  -5   1   0      381.88      376.50      2.79 o 
  -4   1   0      454.52      456.54      2.04 o 
  -3   1   0       35.77       36.32      0.67 o 
  -2   1   0      755.95      773.33      3.61 o 
  -1   1   0     1408.53     1317.29      3.97 o 
   0   1   0        0.11        0.83      0.22 o 
   1   1   0      122.57      121.69      1.07 o 
   2   1   0      448.06      486.45      2.63 o 
   3   1   0      637.88      598.23      3.58 o 
   4   1   0      888.61      923.65      2.62 o 
   5   1   0        6.72        9.20      0.44 o 
   6   1   0       29.05       27.74      1.29 o 
   7   1   0      104.14       99.61      2.35 o 
   8   1   0        2.16        2.92      1.01 o 
   9   1   0       76.12       82.91      2.66 o 
  -7   2   0        6.17        5.29      1.09 o 
  -6   2   0       49.33       46.12      1.78 o 
  -5   2   0       22.01       21.89      0.65 o 
  -4   2   0       76.95       81.09      1.21 o 
  -3   2   0      112.94       97.51      1.78 o 
  -2   2   0      178.05      161.05      2.01 o 
  -1   2   0      353.12      357.51      4.07 o 
   0   2   0      682.06      658.42      3.50 o 
   1   2   0        0.50        1.71      0.43 o 
   2   2   0        5.11        3.04      0.50 o 
   3   2   0      217.77      219.24      3.77 o 
   4   2   0      342.24      356.64      2.46 o 
   5   2   0      290.39      284.48      2.52 o 
   6   2   0       93.86       97.68      1.41 o 
   7   2   0       18.14       20.02      1.26 o 
   8   2   0        3.58        3.61      1.07 o 
   9   2   0       18.07       15.86      1.36 o 
  -7   3   0       22.99       24.97      1.67 o 
  -6   3   0       35.85       37.57      1.74 o 
  -5   3   0       40.08       37.32      3.23 o 
  -4   3   0      270.84      262.12      3.45 o 
  -3   3   0       14.56       13.66      0.97 o 
  -2   3   0       46.20       37.63      1.30 o 
  -1   3   0      145.37      152.27      2.51 o 
   0   3   0        3.15        3.02      0.23 o 
   1   3   0      340.51      345.59      2.49 o 
   2   3   0       55.90       48.98      1.12 o 
   3   3   0      121.26       98.19      1.67 o 
   4   3   0      133.10      153.72      1.50 o 
   5   3   0      174.29      168.85      2.58 o 
   6   3   0        0.73       -0.04      0.48 o 
   7   3   0       33.05       30.75      0.99 o 
   8   3   0        0.89        0.34      0.93 o 
   9   3   0       12.55       12.70      1.23 o 
  -6   4   0       21.42       19.59      1.46 o 
  -5   4   0       49.44       46.83      1.80 o 
  -4   4   0       60.27       63.42      1.34 o 
  -3   4   0      196.63      200.79      3.18 o 
  -2   4   0       22.96       19.77      0.83 o 
  -1   4   0       11.79        9.68      0.44 o 
   0   4   0      987.02      931.76      2.61 o 
   1   4   0      238.20      261.71      2.45 o 
   2   4   0      806.63      821.58      4.68 o 
   3   4   0      145.76      133.92      2.12 o 
   4   4   0      134.82      143.23      2.34 o 
   5   4   0       83.79       76.91      1.29 o 
   6   4   0        1.61        1.81      0.52 o 
   7   4   0       37.56       37.95      1.12 o 
   8   4   0       35.07       32.43      1.10 o 
   9   4   0        0.00       -0.53      0.95 o 
  -5   5   0       29.15       35.99      1.80 o 
  -4   5   0       10.51       11.36      0.82 o 
  -3   5   0       45.38       44.03      1.79 o 
  -2   5   0       80.92       78.52      3.14 o 
  -1   5   0       33.19       34.28      1.32 o 
   0   5   0      655.13      658.87     18.03 o 
   1   5   0      184.85      189.71      1.34 o 
   2   5   0       19.44       19.11      0.95 o 
   3   5   0      289.14      272.88      3.19 o 
   4   5   0      109.21      115.18      2.28 o 
   5   5   0       24.55       27.12      1.38 o 
   6   5   0       46.71       45.81      1.77 o 
   7   5   0        9.75       10.60      0.80 o 
   8   5   0       16.56       18.73      0.96 o 
   9   5   0        2.06        1.12      0.94 o 
  -4   6   0       11.99       14.13      0.92 o 
  -3   6   0        5.49        7.26      1.25 o 
  -2   6   0        0.42        0.96      0.69 o 
  -1   6   0       96.17       97.79      2.24 o 
   0   6   0      307.13      296.12      3.54 o 
   1   6   0       17.12       17.05      0.69 o 
   2   6   0       40.91       39.29      1.32 o 
   3   6   0        0.24        0.46      0.72 o 
   4   6   0        3.11        1.38      0.79 o 
   5   6   0        0.06       -0.87      0.87 o 
   6   6   0       23.89       21.95      1.46 o 
   7   6   0      141.51      147.64      3.21 o 
   8   6   0        0.18        0.68      0.98 o 
   9   6   0        1.14        1.38      1.10 o 
  -3   7   0        1.95        2.73      1.26 o 
  -2   7   0       23.24       28.53      1.82 o 
  -1   7   0        6.15        5.72      0.76 o 
   0   7   0       34.22       32.37      1.50 o 
   1   7   0        7.81        5.98      1.00 o 
   2   7   0        1.94        0.85      0.62 o 
   3   7   0       29.87       26.67      1.34 o 
   4   7   0       28.96       30.97      1.45 o 
   5   7   0        2.81        3.80      1.02 o 
   6   7   0       34.90       33.76      1.73 o 
   7   7   0       14.93       16.36      1.42 o 
   8   7   0        0.48        1.33      1.07 o 
   9   7   0       11.36        9.45      1.40 o 
  -2   8   0        0.00        0.94      1.08 o 
  -1   8   0        9.71       10.92      3.76 o 
   0   8   0       13.86       17.24      1.36 o 
   1   8   0       28.93       24.74      1.42 o 
   2   8   0        8.59        9.41      1.15 o 
   3   8   0       20.85       19.49      1.24 o 
   4   8   0       27.92       25.22      1.43 o 
   5   8   0       20.78       20.59      1.40 o 
   6   8   0        1.15        1.31      1.03 o 
   7   8   0        6.21        6.84      1.20 o 
   8   8   0        8.70        7.70      1.30 o 
   0   9   0        0.54        1.62      2.31 o 
   1   9   0        9.16        7.79      1.12 o 
   2   9   0       10.15        8.68      1.24 o 
   3   9   0       36.90       39.97      1.83 o 
   4   9   0        4.26        3.33      0.92 o 
   5   9   0        1.76        0.75      0.83 o 
   6   9   0        3.00        0.21      0.97 o 
   7   9   0        0.11       -0.46      1.10 o 
   3  10   0        5.66        5.17      1.25 o 
   4  10   0        3.16        5.57      1.22 o 
   5  10   0        3.32        2.28      0.85 o 
   6  10   0        3.58       -0.66      0.90 o 
  -5 -10   1        1.12        0.12      0.82 o 
  -4 -10   1        4.49        5.29      1.30 o 
  -3 -10   1        7.20        7.39      1.41 o 
  -7  -9   1        4.00        4.20      1.26 o 
  -6  -9   1        0.55        1.93      1.08 o 
  -5  -9   1        5.20        3.79      1.05 o 
  -4  -9   1        3.61        4.41      1.04 o 
  -3  -9   1        5.78        7.81      1.14 o 
  -2  -9   1        0.00       -0.15      0.91 o 
  -1  -9   1        2.45        4.00      1.17 o 
   0  -9   1        5.35        7.03      1.13 o 
  -8  -8   1        0.31        0.92      1.04 o 
  -7  -8   1        0.66        1.34      1.09 o 
  -6  -8   1        2.95        2.48      0.92 o 
  -5  -8   1        0.48        0.16      0.87 o 
  -4  -8   1        6.21        5.73      1.01 o 
  -3  -8   1       12.27       10.79      1.13 o 
  -2  -8   1       15.39       14.39      1.22 o 
  -1  -8   1        1.15        0.60      0.90 o 
   0  -8   1        0.02        1.45      0.68 o 
   1  -8   1        0.58        0.50      0.69 o 
   2  -8   1       10.00       15.11      1.62 o 
  -9  -7   1        1.37        1.92      1.08 o 
  -8  -7   1       13.93       12.09      1.48 o 
  -7  -7   1       77.69       81.77      2.63 o 
  -6  -7   1       10.16        9.39      1.25 o 
  -5  -7   1        2.17        0.81      0.95 o 
  -4  -7   1        2.54        0.75      0.79 o 
  -3  -7   1        3.54        2.07      0.75 o 
  -2  -7   1       22.20       20.51      0.84 o 
  -1  -7   1        0.57        0.62      0.91 o 
   0  -7   1       16.14       15.92      1.21 o 
   1  -7   1        0.32        0.74      0.63 o 
   2  -7   1        0.02        0.42      0.63 o 
   3  -7   1        1.58        1.83      1.15 o 
  -9  -6   1        2.10        2.33      1.08 o 
  -8  -6   1        7.28        8.34      1.27 o 
  -7  -6   1        3.28        2.92      1.11 o 
  -6  -6   1        0.27       -0.09      1.03 o 
  -5  -6   1       20.10       20.00      1.38 o 
  -4  -6   1       66.89       65.64      1.93 o 
  -3  -6   1       25.83       27.09      1.26 o 
  -2  -6   1        5.60        3.59      0.68 o 
  -1  -6   1      130.68      131.75      1.30 o 
   0  -6   1      155.45      136.03      2.40 o 
   1  -6   1        3.26        3.71      0.82 o 
   2  -6   1      173.29      172.37      3.87 o 
   3  -6   1        9.00        7.80      1.17 o 
   4  -6   1        7.85        5.24      1.13 o 
  -9  -5   1        0.19       -0.84      0.93 o 
  -8  -5   1        7.77        6.89      0.79 o 
  -7  -5   1       10.36       11.00      0.81 o 
  -6  -5   1       40.81       34.68      1.61 o 
  -5  -5   1       29.75       34.98      1.52 o 
  -4  -5   1        0.42        0.69      0.75 o 
  -3  -5   1       31.04       34.15      1.31 o 
  -2  -5   1      185.52      198.08      2.60 o 
  -1  -5   1       57.21       56.19      0.81 o 
   0  -5   1        5.51        7.06      0.39 o 
   1  -5   1        0.01        0.65      0.53 o 
   2  -5   1       56.96       55.95      1.29 o 
   3  -5   1       43.39       45.91      1.85 o 
   4  -5   1        3.12        0.93      1.00 o 
   5  -5   1       11.34       14.07      1.40 o 
  -9  -4   1        0.75        1.22      1.05 o 
  -8  -4   1        8.15        7.01      0.73 o 
  -7  -4   1       14.58       13.52      1.10 o 
  -6  -4   1        0.68        0.25      0.53 o 
  -5  -4   1        1.82        1.51      0.51 o 
  -4  -4   1       20.07       15.58      1.02 o 
  -3  -4   1        1.99        0.96      0.68 o 
  -2  -4   1       43.81       44.96      1.27 o 
  -1  -4   1        5.67        9.91      0.67 o 
   0  -4   1        7.99        9.95      0.37 o 
   1  -4   1        7.40       13.41      0.46 o 
   2  -4   1       30.84       26.67      1.71 o 
   3  -4   1      329.04      323.51      4.02 o 
   4  -4   1        7.91        6.42      1.08 o 
   5  -4   1       46.83       48.79      1.88 o 
   6  -4   1        0.09       -0.10      0.80 o 
  -9  -3   1        2.73        2.01      1.01 o 
  -8  -3   1       12.72       13.23      1.23 o 
  -7  -3   1        1.85        2.74      0.57 o 
  -6  -3   1       48.58       47.67      1.10 o 
  -5  -3   1      143.64      174.62      4.94 o 
  -4  -3   1       21.85       17.08      0.48 o 
  -3  -3   1       27.30       19.24      0.92 o 
  -2  -3   1      318.04      325.54      2.87 o 
  -1  -3   1      325.26      331.72      2.56 o 
   0  -3   1      148.17      131.29      0.89 o 
   1  -3   1      483.01      472.88      1.49 o 
   2  -3   1       46.87       42.38      0.87 o 
   3  -3   1       20.90       23.03      1.17 o 
   4  -3   1       26.82       28.01      1.32 o 
   5  -3   1        0.32        0.90      0.74 o 
   6  -3   1        7.21        6.64      1.45 o 
   7  -3   1        1.21        0.63      0.93 o 
  -9  -2   1       18.99       21.99      1.59 o 
  -8  -2   1        1.25        1.09      0.85 o 
  -7  -2   1       39.02       41.73      1.62 o 
  -6  -2   1       29.64       31.41      0.91 o 
  -5  -2   1        0.54        0.79      0.30 o 
  -4  -2   1      838.65      882.38      2.17 o 
  -3  -2   1       43.39       46.87      1.11 o 
  -2  -2   1       24.22       22.53      0.39 o 
  -1  -2   1     3334.51     3165.34     27.18 o 
   0  -2   1      514.36      486.41      3.41 o 
   1  -2   1      121.77      121.94      1.49 o 
   2  -2   1        4.88        4.31      0.65 o 
   3  -2   1      251.13      237.51      2.76 o 
   4  -2   1      659.92      677.91      4.98 o 
   5  -2   1      180.39      176.32      1.98 o 
   6  -2   1       32.42       31.81      1.02 o 
   7  -2   1        0.01        0.31      0.79 o 
  -8  -1   1       57.68       57.47      2.09 o 
  -7  -1   1       29.08       27.61      1.45 o 
  -6  -1   1      110.79      107.59      2.27 o 
  -5  -1   1       49.00       55.96      0.76 o 
  -4  -1   1      216.39      219.23      1.72 o 
  -3  -1   1       49.45       73.47      1.18 o 
  -2  -1   1      498.88      523.40      1.77 o 
  -1  -1   1     4241.71     4133.18     15.98 o 
   0  -1   1     4017.20     3804.90     45.53 o 
   1  -1   1      217.00      224.34      0.92 o 
   2  -1   1        5.75        6.82      0.53 o 
   3  -1   1      702.82      702.59      4.10 o 
   4  -1   1       16.08       19.59      0.48 o 
   5  -1   1      240.04      236.21      4.50 o 
   6  -1   1       11.75       13.98      0.75 o 
   7  -1   1       18.92       18.20      1.27 o 
   8  -1   1       41.40       43.89      1.94 o 
  -8   0   1        1.82        1.20      0.99 o 
  -7   0   1       21.01       19.27      1.34 o 
  -6   0   1      131.01      134.85      2.59 o 
  -5   0   1      140.82      136.86      2.80 o 
  -4   0   1      165.42      151.00      2.08 o 
  -3   0   1       47.71       40.67      0.52 o 
  -2   0   1       58.52       67.29      1.27 o 
  -1   0   1       23.75       26.58      0.60 o 
   1   0   1        9.51        6.84      0.31 o 
   2   0   1     2784.98     2543.56     24.72 o 
   3   0   1     1408.94     1416.84      5.91 o 
   4   0   1       16.05       17.39      0.32 o 
   5   0   1        1.60        1.08      0.41 o 
   6   0   1       10.98       10.24      0.65 o 
   7   0   1       10.69       12.25      1.12 o 
   8   0   1       30.15       31.32      1.67 o 
  -8   1   1       18.66       21.67      1.64 o 
  -7   1   1       47.54       52.62      2.00 o 
  -6   1   1       21.02       20.82      1.29 o 
  -5   1   1        0.40        0.49      0.44 o 
  -4   1   1       26.62       28.22      0.58 o 
  -3   1   1      213.85      183.46      3.99 o 
  -2   1   1       10.49       12.98      0.40 o 
  -1   1   1      445.39      439.92      3.47 o 
   0   1   1      403.34      363.49     23.41 o 
   1   1   1      771.40      832.08      2.86 o 
   2   1   1      688.55      684.77      2.31 o 
   3   1   1      192.51      224.35      2.02 o 
   4   1   1        8.76       10.69      0.25 o 
   5   1   1      139.86      123.72      2.14 o 
   6   1   1        1.16        1.38      0.46 o 
   7   1   1        8.81        8.18      0.93 o 
   8   1   1       30.64       31.30      1.56 o 
   9   1   1       36.11       32.08      1.85 o 
  -7   2   1        2.01        0.62      0.98 o 
  -6   2   1        9.05        8.14      1.03 o 
  -5   2   1       70.21       66.02      2.34 o 
  -4   2   1      385.03      365.33      2.63 o 
  -3   2   1       68.63       59.14      0.98 o 
  -2   2   1      530.89      662.71      2.10 o 
  -1   2   1       49.49       43.75      0.54 o 
   0   2   1       94.25      113.56      0.83 o 
   1   2   1     1850.74     1919.51      5.19 o 
   2   2   1       51.64       37.11      0.90 o 
   3   2   1      332.24      337.11      2.60 o 
   4   2   1      135.15      123.60      0.90 o 
   5   2   1       77.51       94.74      0.97 o 
   6   2   1      105.36       95.06      1.16 o 
   7   2   1       51.81       43.10      1.55 o 
   8   2   1        0.04        0.79      0.87 o 
   9   2   1        2.21        3.41      0.96 o 
  -6   3   1       39.23       37.60      1.70 o 
  -5   3   1        8.92        6.35      0.84 o 
  -4   3   1      353.94      331.37      7.21 o 
  -3   3   1       16.42       14.54      0.67 o 
  -2   3   1       55.06       74.35      1.66 o 
  -1   3   1     1323.21     1367.61      4.59 o 
   0   3   1      493.97      500.08      3.36 o 
   1   3   1      120.26      133.93      1.60 o 
   2   3   1      104.80      101.14      1.54 o 
   3   3   1        0.00        0.68      0.55 o 
   4   3   1      243.81      265.95      3.49 o 
   5   3   1       73.55       62.77      1.09 o 
   6   3   1        2.40        1.94      0.39 o 
   7   3   1       17.07       16.73      1.41 o 
   8   3   1       17.73       15.77      1.22 o 
   9   3   1        9.19        9.77      1.16 o 
  -6   4   1       11.51       15.27      1.47 o 
  -5   4   1       16.08       14.09      1.14 o 
  -4   4   1        0.56       -0.17      0.53 o 
  -3   4   1       14.40       17.26      1.46 o 
  -2   4   1       33.46       28.52      1.33 o 
  -1   4   1        1.38        0.74      0.59 o 
   0   4   1      349.43      370.21      3.09 o 
   1   4   1        0.54        0.56      0.35 o 
   2   4   1        6.01        8.12      0.68 o 
   3   4   1      988.11     1014.32      5.54 o 
   4   4   1       21.66       17.37      0.98 o 
   5   4   1       41.48       34.58      1.33 o 
   6   4   1      177.97      175.40      1.95 o 
   7   4   1        5.24        7.76      0.71 o 
   8   4   1       30.54       30.40      1.09 o 
   9   4   1        0.07        0.78      0.87 o 
  -5   5   1       24.63       22.57      1.47 o 
  -4   5   1        3.67        4.95      0.66 o 
  -3   5   1        0.02        0.51      0.92 o 
  -2   5   1        6.69        7.29      1.15 o 
  -1   5   1      143.73      146.24      2.43 o 
   0   5   1        2.74        2.25      0.34 o 
   1   5   1       61.01       58.44      1.92 o 
   2   5   1       45.43       40.73      1.24 o 
   3   5   1        7.76       13.45      0.89 o 
   4   5   1      121.58      133.88      2.41 o 
   5   5   1       17.80       10.70      1.05 o 
   6   5   1       45.52       44.31      1.73 o 
   7   5   1       22.86       21.76      1.39 o 
   8   5   1        0.83       -0.07      0.62 o 
   9   5   1        0.01       -0.40      0.87 o 
  -4   6   1       14.70       15.99      1.02 o 
  -3   6   1       42.66       45.87      2.00 o 
  -2   6   1        5.25        4.03      1.02 o 
  -1   6   1       55.54       57.78      1.81 o 
   0   6   1       30.04       32.28      1.40 o 
   1   6   1        9.99       11.52      0.63 o 
   2   6   1       23.71       19.45      1.04 o 
   3   6   1       63.62       56.89      1.66 o 
   4   6   1       14.41       13.19      1.02 o 
   5   6   1       10.19        8.73      1.06 o 
   6   6   1        7.29        6.39      1.05 o 
   7   6   1        2.58        1.87      1.01 o 
   8   6   1        5.16        5.79      1.10 o 
   9   6   1       24.29       22.07      1.62 o 
  -3   7   1        0.07        2.87      1.02 o 
  -2   7   1        2.29        0.78      0.98 o 
  -1   7   1       37.07       35.12      1.64 o 
   0   7   1       59.07       52.62      1.83 o 
   1   7   1       19.04       21.78      1.30 o 
   2   7   1        0.73        0.34      0.55 o 
   3   7   1        0.01       -0.68      0.78 o 
   4   7   1       19.43       22.31      1.27 o 
   5   7   1        0.58        1.53      0.87 o 
   6   7   1       21.74       20.82      1.45 o 
   7   7   1       24.32       20.42      1.57 o 
   8   7   1       42.22       39.96      2.00 o 
   9   7   1        6.55        5.45      1.08 o 
  -1   8   1        7.02        7.10      2.05 o 
   0   8   1        0.34        0.43      0.94 o 
   1   8   1        1.14       -0.28      0.85 o 
   2   8   1       58.21       61.02      2.02 o 
   3   8   1       83.19       88.14      1.65 o 
   4   8   1        3.16        1.67      0.89 o 
   5   8   1        4.95        3.12      0.90 o 
   6   8   1        1.03        0.56      0.93 o 
   7   8   1        1.88       -0.09      1.10 o 
   8   8   1        2.77        0.86      0.90 o 
   0   9   1        0.21        0.35      1.09 o 
   1   9   1        0.84        2.37      0.96 o 
   2   9   1        3.52        0.71      0.96 o 
   3   9   1       12.86       15.22      1.41 o 
   4   9   1        5.47        4.94      1.10 o 
   5   9   1        4.28        2.51      1.03 o 
   6   9   1        7.59        7.98      1.10 o 
   7   9   1        0.08       -0.99      0.99 o 
   8   9   1        0.62       -0.85      0.85 o 
   3  10   1       11.54       13.18      1.53 o 
   4  10   1       11.98       14.67      1.53 o 
   5  10   1        0.07        0.35      1.04 o 
   6  10   1        0.22        0.74      0.85 o 
  -5 -10   2        0.11        0.63      0.91 o 
  -4 -10   2        2.87        1.35      1.15 o 
  -3 -10   2        0.00        1.46      1.14 o 
  -7  -9   2        0.00        0.39      1.11 o 
  -6  -9   2        0.00        1.58      0.99 o 
  -5  -9   2        5.96        5.84      1.15 o 
  -4  -9   2        5.21        5.15      0.91 o 
  -3  -9   2        8.45        6.41      1.12 o 
  -2  -9   2        0.05        0.23      0.94 o 
  -1  -9   2        0.00        0.28      1.66 o 
   0  -9   2        5.74        8.31      0.93 o 
  -8  -8   2        7.14        4.04      1.22 o 
  -7  -8   2        1.29        0.80      0.98 o 
  -6  -8   2        0.00       -0.94      0.94 o 
  -5  -8   2        0.02        0.00      0.75 o 
  -4  -8   2        7.05        5.10      0.98 o 
  -3  -8   2        3.67        1.36      0.57 o 
  -2  -8   2        4.83        4.50      0.95 o 
  -1  -8   2        0.00       -0.96      0.96 o 
   0  -8   2        0.50        1.72      0.67 o 
   1  -8   2        7.85        6.53      0.83 o 
   2  -8   2        0.43        1.35      0.78 o 
  -8  -7   2        1.43        0.59      1.02 o 
  -7  -7   2        0.38        0.96      0.96 o 
  -6  -7   2        9.94        9.91      1.32 o 
  -5  -7   2        0.35        0.30      0.88 o 
  -4  -7   2        5.36        7.06      1.01 o 
  -3  -7   2        4.70        4.38      0.84 o 
  -2  -7   2       39.57       42.31      1.12 o 
  -1  -7   2       13.03       13.18      1.13 o 
   0  -7   2        0.07        0.93      0.75 o 
   1  -7   2       31.44       34.99      1.23 o 
   2  -7   2        9.82        8.33      0.82 o 
   3  -7   2        0.21       -1.18      1.18 o 
  -9  -6   2        6.05        4.61      1.18 o 
  -8  -6   2        0.46        0.38      0.92 o 
  -7  -6   2       26.92       27.36      1.69 o 
  -6  -6   2        3.37        2.56      1.06 o 
  -5  -6   2       19.67       20.55      1.44 o 
  -4  -6   2       77.43       74.36      2.08 o 
  -3  -6   2       41.65       42.51      1.57 o 
  -2  -6   2        0.23        0.63      0.51 o 
  -1  -6   2      125.33      124.87      1.31 o 
   0  -6   2        0.09        0.44      0.66 o 
   1  -6   2       40.60       38.88      1.16 o 
   2  -6   2        0.74        0.90      0.70 o 
   3  -6   2        8.55        6.91      1.15 o 
   4  -6   2        2.12        1.45      1.09 o 
  -9  -5   2        2.93        1.78      1.01 o 
  -8  -5   2        8.10        5.93      0.80 o 
  -7  -5   2       10.21        9.27      0.78 o 
  -6  -5   2        0.07        0.36      0.87 o 
  -5  -5   2      105.84      112.14      2.55 o 
  -4  -5   2       27.40       23.39      1.23 o 
  -3  -5   2       25.66       24.29      1.25 o 
  -2  -5   2       52.20       46.92      1.43 o 
  -1  -5   2        3.39        3.24      0.45 o 
   0  -5   2       32.59       31.08      0.57 o 
   1  -5   2        4.57        6.07      0.47 o 
   2  -5   2      356.97      360.35      2.96 o 
   3  -5   2      128.25      137.08      3.00 o 
   4  -5   2        0.97        1.43      0.91 o 
   5  -5   2        6.87        8.11      1.28 o 
  -9  -4   2        8.04        7.68      1.13 o 
  -8  -4   2       11.07       14.41      1.31 o 
  -7  -4   2        3.33        3.49      0.66 o 
  -6  -4   2       23.75       25.34      1.19 o 
  -5  -4   2       66.20       67.21      0.96 o 
  -4  -4   2        6.40        5.10      0.89 o 
  -3  -4   2        2.13        2.10      0.70 o 
  -2  -4   2       81.05       94.57      1.81 o 
  -1  -4   2       52.50       65.63      1.03 o 
   0  -4   2       42.58       35.77      0.74 o 
   1  -4   2        5.63        6.24      0.41 o 
   2  -4   2      168.02      162.73      1.42 o 
   3  -4   2       35.65       38.24      1.63 o 
   4  -4   2        8.31        8.15      1.07 o 
   5  -4   2       49.13       51.93      1.96 o 
   6  -4   2        3.36        0.97      0.92 o 
  -9  -3   2       10.10       11.31      1.27 o 
  -8  -3   2        3.03        1.92      0.91 o 
  -7  -3   2       10.37       11.11      0.96 o 
  -6  -3   2        0.01       -0.29      0.55 o 
  -5  -3   2      292.72      309.78      5.81 o 
  -4  -3   2      223.99      222.25      1.49 o 
  -3  -3   2       11.15       16.61      0.55 o 
  -2  -3   2      372.78      392.29      3.27 o 
  -1  -3   2      508.56      535.78      3.45 o 
   0  -3   2      854.12      888.32      2.64 o 
   1  -3   2      258.84      274.56      1.91 o 
   2  -3   2       75.38       67.09      1.09 o 
   3  -3   2       69.36       69.28      1.78 o 
   4  -3   2      403.52      393.93      4.29 o 
   5  -3   2        0.12       -0.17      0.74 o 
   6  -3   2        4.23        3.59      0.80 o 
   7  -3   2        0.32       -0.27      0.66 o 
  -9  -2   2        8.70       10.96      1.30 o 
  -8  -2   2        6.86        9.88      1.14 o 
  -7  -2   2       38.44       38.91      1.65 o 
  -6  -2   2      135.78      135.80      2.97 o 
  -5  -2   2        6.05        5.34      0.37 o 
  -4  -2   2        3.63        7.26      0.37 o 
  -3  -2   2      239.90      256.48      5.29 o 
  -2  -2   2      315.84      326.63      1.63 o 
  -1  -2   2     4794.94     4821.45     33.90 o 
   0  -2   2       61.02       58.56      0.78 o 
   1  -2   2       82.94       94.57      1.76 o 
   2  -2   2      219.27      221.15      1.68 o 
   3  -2   2       86.16       98.62      1.87 o 
   4  -2   2      163.16      166.13      2.61 o 
   5  -2   2       98.86      100.15      1.53 o 
   6  -2   2        3.21        2.12      0.54 o 
   7  -2   2       52.29       51.92      2.40 o 
   8  -2   2       50.46       54.48      2.22 o 
  -8  -1   2        0.45        0.71      0.85 o 
  -7  -1   2       27.58       27.53      1.50 o 
  -6  -1   2       65.33       59.39      1.79 o 
  -5  -1   2       46.82       53.92      0.81 o 
  -4  -1   2        1.44        0.15      0.31 o 
  -3  -1   2      359.77      360.05      9.05 o 
  -2  -1   2      551.67      603.52      4.29 o 
  -1  -1   2     2298.38     2278.99     13.68 o 
   0  -1   2       12.45        9.98      0.27 o 
   1  -1   2      689.36      747.15      2.60 o 
   2  -1   2      462.65      435.75      3.55 o 
   3  -1   2      421.12      422.23      5.55 o 
   4  -1   2       48.47       51.38      0.95 o 
   5  -1   2        0.94        1.51      0.46 o 
   6  -1   2        0.15       -0.31      0.50 o 
   7  -1   2        0.29        0.02      0.75 o 
   8  -1   2       28.09       27.78      1.61 o 
  -8   0   2        0.44       -0.09      0.92 o 
  -7   0   2      109.24      112.33      2.68 o 
  -6   0   2        3.51        4.11      0.92 o 
  -5   0   2       14.85       13.78      1.10 o 
  -4   0   2      107.24      110.59      1.33 o 
  -3   0   2       17.70       19.35      0.38 o 
  -2   0   2      538.97      536.50      2.74 o 
  -1   0   2      574.49      582.17      1.48 o 
   0   0   2       99.54      110.53      1.62 o 
   1   0   2     1885.08     1806.48     17.36 o 
   2   0   2      868.50      900.10      8.41 o 
   3   0   2      381.41      361.65      1.40 o 
   4   0   2       51.47       54.69      0.80 o 
   5   0   2      151.40      142.56      1.55 o 
   6   0   2       73.11       72.82      1.28 o 
   7   0   2       12.89       13.52      0.79 o 
   8   0   2       26.44       25.17      1.49 o 
   9   0   2        0.03       -1.04      1.04 o 
  -7   1   2        0.54        0.43      0.79 o 
  -6   1   2        7.10        5.85      0.94 o 
  -5   1   2      749.76      768.23      4.75 o 
  -4   1   2       44.48       41.00      0.68 o 
  -3   1   2       53.46       46.94      0.98 o 
  -2   1   2        7.57        9.23      0.89 o 
  -1   1   2       89.98       89.72      0.83 o 
   0   1   2     1087.44     1129.76      3.03 o 
   1   1   2       61.57       62.06      0.74 o 
   2   1   2     7939.77     7400.14     21.66 o 
   3   1   2      595.49      627.46      6.40 o 
   4   1   2       91.53      107.47      3.28 o 
   5   1   2       46.35       45.30      1.31 o 
   6   1   2       71.85       73.09      1.23 o 
   7   1   2        9.84        8.00      0.66 o 
   8   1   2       30.27       26.07      1.47 o 
   9   1   2        1.46        0.61      1.08 o 
  -7   2   2       13.37       15.32      1.33 o 
  -6   2   2       22.98       20.21      1.36 o 
  -5   2   2       60.84       63.38      1.29 o 
  -4   2   2      187.25      190.64      1.87 o 
  -3   2   2       10.64       12.32      1.36 o 
  -2   2   2      317.24      349.25      7.50 o 
  -1   2   2     1656.81     1705.43      4.27 o 
   0   2   2     1174.32     1236.88      2.50 o 
   1   2   2      672.26      672.42      3.31 o 
   2   2   2     2009.85     2067.64      6.25 o 
   3   2   2       15.23       17.69      0.54 o 
   4   2   2      701.30      776.37      5.50 o 
   5   2   2       23.87       28.05      0.59 o 
   6   2   2       51.21       52.71      1.07 o 
   7   2   2       59.63       59.14      1.22 o 
   8   2   2        0.09        0.20      0.78 o 
   9   2   2       46.96       51.74      2.02 o 
  -6   3   2       42.82       40.68      1.82 o 
  -5   3   2       28.82       29.73      1.00 o 
  -4   3   2       12.50       14.10      0.71 o 
  -3   3   2        5.06        5.10      0.63 o 
  -2   3   2      155.96      148.21      2.31 o 
  -1   3   2      582.85      606.10      9.04 o 
   0   3   2      596.30      597.28     11.05 o 
   1   3   2       65.14       70.25      1.62 o 
   2   3   2     1074.33     1112.75      5.17 o 
   3   3   2       61.34       58.45      1.36 o 
   4   3   2       33.14       38.97      0.80 o 
   5   3   2      210.46      220.73      2.99 o 
   6   3   2       44.47       42.69      0.84 o 
   7   3   2      129.72      139.54      2.72 o 
   8   3   2       27.76       25.44      1.42 o 
   9   3   2        0.92        1.21      0.83 o 
  -6   4   2       11.39       11.54      1.22 o 
  -5   4   2       13.20       15.29      1.22 o 
  -4   4   2        0.25        1.09      0.52 o 
  -3   4   2       15.61       15.84      1.07 o 
  -2   4   2       69.64       76.22      1.91 o 
  -1   4   2        9.06        6.77      0.73 o 
   0   4   2       19.53       19.04      0.57 o 
   1   4   2       16.43       11.69      0.66 o 
   2   4   2       20.50       17.84      0.92 o 
   3   4   2       23.30       30.24      1.18 o 
   4   4   2        5.10        5.29      0.75 o 
   5   4   2        2.59        2.90      0.66 o 
   6   4   2      148.55      155.02      1.83 o 
   7   4   2       33.25       29.36      1.91 o 
   8   4   2       27.06       23.59      1.36 o 
   9   4   2       10.62       12.64      1.23 o 
  -5   5   2       22.05       18.25      1.37 o 
  -4   5   2       21.65       18.83      1.33 o 
  -3   5   2      114.45      110.74      1.85 o 
  -2   5   2       18.07       11.69      1.08 o 
  -1   5   2        8.88        9.19      0.88 o 
   0   5   2       29.95       31.86      2.53 o 
   1   5   2        7.13        7.42      0.48 o 
   2   5   2      118.61      119.04      2.09 o 
   3   5   2       35.08       41.12      1.39 o 
   4   5   2       33.80       37.31      1.42 o 
   5   5   2       73.38       75.63      2.02 o 
   6   5   2        4.23        3.58      0.91 o 
   7   5   2        7.61        4.61      0.99 o 
   8   5   2       13.26       11.17      0.80 o 
   9   5   2        0.19        0.17      0.65 o 
  -4   6   2       11.28       11.27      1.24 o 
  -3   6   2        4.20        5.27      0.68 o 
  -2   6   2       62.99       62.43      2.17 o 
  -1   6   2       27.82       28.34      1.39 o 
   0   6   2      131.82      128.39      2.44 o 
   1   6   2        5.00        4.56      0.62 o 
   2   6   2        6.89        6.21      0.56 o 
   3   6   2      127.09      150.64      2.78 o 
   4   6   2       57.78       64.40      1.89 o 
   5   6   2       53.00       55.47      1.83 o 
   6   6   2      120.25      122.28      2.72 o 
   7   6   2       75.75       70.92      2.24 o 
   8   6   2        1.87        0.74      0.83 o 
   9   6   2        2.13        1.94      1.06 o 
  -3   7   2        3.83        3.26      0.76 o 
  -2   7   2        5.44        7.12      1.10 o 
  -1   7   2       17.55       17.32      1.23 o 
   0   7   2        0.24        0.38      0.85 o 
   1   7   2      101.16       97.62      2.23 o 
   2   7   2      776.46      774.91     12.12 o 
   3   7   2        9.78       12.99      1.13 o 
   4   7   2       20.23       22.44      1.40 o 
   5   7   2        1.03        0.93      0.90 o 
   6   7   2        0.02       -0.62      0.96 o 
   7   7   2       31.68       31.85      1.71 o 
   8   7   2        0.09       -0.95      1.12 o 
   9   7   2       30.66       33.67      1.94 o 
  -1   8   2        1.11        2.06      1.08 o 
   0   8   2        8.75       10.12      1.16 o 
   1   8   2        4.57        6.39      1.06 o 
   2   8   2        1.27        1.31      0.92 o 
   3   8   2        1.59        1.38      0.62 o 
   4   8   2        0.81        0.37      0.97 o 
   5   8   2        5.51        5.47      1.16 o 
   6   8   2       28.30       31.40      1.82 o 
   7   8   2        1.90        0.89      1.01 o 
   8   8   2        1.64        2.21      0.98 o 
   9   8   2        1.54        1.62      1.28 o 
   1   9   2        5.30        6.86      1.10 o 
   2   9   2       16.88       18.59      1.43 o 
   3   9   2        3.72        4.77      1.11 o 
   4   9   2        2.84        3.23      0.91 o 
   5   9   2        2.89        3.69      1.14 o 
   6   9   2       13.59       16.86      1.47 o 
   7   9   2       13.27       15.59      1.52 o 
   8   9   2        4.90        7.63      1.25 o 
   3  10   2        1.39       -0.02      1.08 o 
   4  10   2        2.04        2.09      1.17 o 
   5  10   2        2.56        1.75      0.95 o 
  -6  -9   3        2.34        1.27      0.93 o 
  -5  -9   3        0.04       -0.57      0.90 o 
  -4  -9   3        0.89       -0.52      0.75 o 
  -3  -9   3        9.33        9.85      1.24 o 
  -2  -9   3        4.59        8.42      4.03 o 
  -1  -9   3        0.00       -0.09      0.63 o 
   0  -9   3        9.96       16.57      1.57 o 
  -7  -8   3        1.33        1.55      0.93 o 
  -6  -8   3        0.52        0.78      0.87 o 
  -5  -8   3        7.47        9.76      1.35 o 
  -4  -8   3        4.05        4.40      0.99 o 
  -3  -8   3        2.69        2.14      0.63 o 
  -2  -8   3        4.48        5.84      0.73 o 
  -1  -8   3        0.01        0.90      1.63 o 
   0  -8   3        0.08        0.54      0.73 o 
   1  -8   3        1.44        1.81      0.76 o 
   2  -8   3        0.75        0.85      0.91 o 
  -8  -7   3        0.00        0.40      1.09 o 
  -7  -7   3        0.52        0.13      0.90 o 
  -6  -7   3        0.22        0.42      0.84 o 
  -5  -7   3        4.90        5.23      1.10 o 
  -4  -7   3       13.78       13.71      1.26 o 
  -3  -7   3       32.73       30.32      2.34 o 
  -2  -7   3        7.36        9.24      0.73 o 
  -1  -7   3       19.25       17.82      1.49 o 
   0  -7   3       11.51       11.73      0.84 o 
   1  -7   3        2.36        4.56      0.73 o 
   2  -7   3       25.94       28.97      1.32 o 
   3  -7   3        1.31       -1.09      1.09 o 
  -8  -6   3        0.21        1.59      0.96 o 
  -7  -6   3        7.59        7.36      1.17 o 
  -6  -6   3        6.08        8.19      1.28 o 
  -5  -6   3      101.30      100.97      2.66 o 
  -4  -6   3       12.13       10.33      1.09 o 
  -3  -6   3        2.78        2.96      0.88 o 
  -2  -6   3        7.69        7.91      0.70 o 
  -1  -6   3       36.24       30.78      0.84 o 
   0  -6   3        1.06        0.47      0.46 o 
   1  -6   3        0.27        0.76      0.58 o 
   2  -6   3       82.16       87.65      3.51 o 
   3  -6   3        1.68        0.49      0.99 o 
   4  -6   3        3.19        3.21      1.13 o 
  -8  -5   3        1.52        2.71      1.19 o 
  -7  -5   3        2.70        1.88      0.71 o 
  -6  -5   3       81.07       85.56      2.50 o 
  -5  -5   3      152.59      154.10      3.10 o 
  -4  -5   3       18.97       18.67      1.27 o 
  -3  -5   3       24.40       25.23      1.32 o 
  -2  -5   3        0.26        0.51      0.53 o 
  -1  -5   3       64.48       59.67      1.62 o 
   0  -5   3      159.07      149.80      1.18 o 
   1  -5   3       29.10       32.59      0.78 o 
   2  -5   3       69.86       68.30      1.09 o 
   3  -5   3       43.21       40.44      1.80 o 
   4  -5   3       77.75       85.20      2.53 o 
   5  -5   3       11.27       10.63      1.19 o 
  -8  -4   3        7.63        8.39      1.12 o 
  -7  -4   3       29.03       29.91      1.11 o 
  -6  -4   3        2.07        2.13      0.42 o 
  -5  -4   3       46.46       43.84      1.32 o 
  -4  -4   3        0.78        0.35      0.40 o 
  -3  -4   3        4.06        4.52      0.80 o 
  -2  -4   3      607.73      627.75      4.66 o 
  -1  -4   3       68.62       53.41      0.80 o 
   0  -4   3      327.36      311.44      2.06 o 
   1  -4   3        4.98        6.06      0.43 o 
   2  -4   3        2.06        0.56      0.40 o 
   3  -4   3      170.58      175.51      3.05 o 
   4  -4   3      315.27      313.87      4.26 o 
   5  -4   3        0.20       -0.17      0.93 o 
   6  -4   3        3.88        1.31      1.03 o 
  -8  -3   3        0.46       -0.54      0.86 o 
  -7  -3   3       14.56       13.05      0.81 o 
  -6  -3   3       16.07       19.35      0.63 o 
  -5  -3   3       17.76       16.93      0.57 o 
  -4  -3   3        0.82       -0.06      0.30 o 
  -3  -3   3       93.94       89.10      1.55 o 
  -2  -3   3      634.81      601.71      3.77 o 
  -1  -3   3      578.78      561.80      2.55 o 
   0  -3   3      497.88      524.91      2.00 o 
   1  -3   3       20.98       28.07      0.56 o 
   2  -3   3      296.68      287.07      2.12 o 
   3  -3   3       24.56       27.22      1.24 o 
   4  -3   3      149.63      137.84      2.69 o 
   5  -3   3        2.77        1.92      0.88 o 
   6  -3   3        0.78        0.70      0.58 o 
   7  -3   3       73.12       79.11      2.83 o 
  -8  -2   3        1.13        1.32      0.91 o 
  -7  -2   3       20.56       20.80      1.37 o 
  -6  -2   3       55.05       53.06      0.95 o 
  -5  -2   3       70.20       66.63      0.96 o 
  -4  -2   3        8.71       10.97      0.61 o 
  -3  -2   3      280.36      297.48      1.87 o 
  -2  -2   3       47.80       54.21      0.75 o 
  -1  -2   3      126.56      145.01      0.97 o 
   0  -2   3      154.42      177.62      1.35 o 
   1  -2   3        0.67        0.19      0.23 o 
   2  -2   3      646.41      634.42      3.27 o 
   3  -2   3       67.58       68.61      1.62 o 
   4  -2   3       38.18       34.98      1.36 o 
   5  -2   3        1.70        2.32      0.55 o 
   6  -2   3        2.50        3.16      0.56 o 
   7  -2   3        2.77        1.66      0.68 o 
   8  -2   3       10.87       12.35      3.10 o 
  -8  -1   3        1.98        1.64      0.91 o 
  -7  -1   3       10.81       11.36      1.13 o 
  -6  -1   3        3.15        4.26      0.96 o 
  -5  -1   3        3.53        2.90      0.47 o 
  -4  -1   3      182.53      176.23      3.86 o 
  -3  -1   3       39.59       42.93      0.76 o 
  -2  -1   3      410.84      418.32      1.92 o 
  -1  -1   3      774.71      808.36     12.21 o 
   0  -1   3     1424.28     1387.93      3.10 o 
   1  -1   3      623.80      617.68      1.72 o 
   2  -1   3        1.26        0.60      0.21 o 
   3  -1   3        6.36        7.27      0.80 o 
   4  -1   3      223.80      192.90      1.69 o 
   5  -1   3        0.84        0.32      0.45 o 
   6  -1   3       68.59       73.31      1.39 o 
   7  -1   3       34.92       30.11      3.38 o 
   8  -1   3        1.43        1.93      0.68 o 
  -8   0   3        1.76        0.45      0.98 o 
  -7   0   3        4.52        3.43      0.98 o 
  -6   0   3      208.83      204.52      8.18 o 
  -5   0   3      813.47      814.57      3.97 o 
  -4   0   3        5.29        3.02      0.42 o 
  -3   0   3        1.93        0.41      0.32 o 
  -2   0   3      118.25      122.53      1.12 o 
  -1   0   3       17.46       16.89      0.33 o 
   0   0   3     3036.41     2995.12     15.40 o 
   1   0   3        4.03        5.41      0.22 o 
   2   0   3      918.27      884.80      3.60 o 
   3   0   3      123.97      142.86      4.80 o 
   4   0   3        6.33       10.00      0.87 o 
   5   0   3      295.92      264.38      7.06 o 
   6   0   3      191.48      177.78      1.99 o 
   7   0   3        1.38        2.12      0.58 o 
   8   0   3       68.14       72.00      3.05 o 
   9   0   3        0.20       -0.97      0.97 o 
  -7   1   3       14.24       16.78      1.39 o 
  -6   1   3       20.69       18.84      1.29 o 
  -5   1   3       18.56       19.56      0.82 o 
  -4   1   3        0.55        0.06      0.41 o 
  -3   1   3       39.84       41.50      0.63 o 
  -2   1   3     1459.34     1439.61      6.08 o 
  -1   1   3      587.87      581.12      3.74 o 
   0   1   3       28.07       32.24      0.42 o 
   1   1   3     1112.36     1127.78      2.71 o 
   2   1   3     2033.25     2080.34      4.45 o 
   3   1   3      740.31      720.46      2.06 o 
   4   1   3     1914.63     1908.86      5.42 o 
   5   1   3        0.53        1.02      0.28 o 
   6   1   3       69.83       67.21      2.34 o 
   7   1   3       99.56      102.01      3.19 o 
   8   1   3        6.00        5.75      0.71 o 
   9   1   3       22.15       26.67      1.64 o 
  -7   2   3        2.60        2.87      1.03 o 
  -6   2   3       53.99       51.99      1.99 o 
  -5   2   3       12.48       12.16      0.84 o 
  -4   2   3       21.87       21.16      0.80 o 
  -3   2   3       65.76       56.59      1.00 o 
  -2   2   3        0.40        0.43      0.33 o 
  -1   2   3      739.54      777.57      2.96 o 
   0   2   3      383.99      383.47      2.22 o 
   1   2   3        0.04        0.52      0.19 o 
   2   2   3      215.74      198.49      1.25 o 
   3   2   3       18.31       15.12      0.29 o 
   4   2   3      159.58      178.82      3.77 o 
   5   2   3      190.88      161.41      1.29 o 
   6   2   3        5.93        5.94      0.43 o 
   7   2   3       63.06       66.11      1.30 o 
   8   2   3        1.40        2.61      0.63 o 
   9   2   3        0.15        0.70      0.85 o 
  -6   3   3        7.51       10.00      1.19 o 
  -5   3   3       10.55       11.90      0.75 o 
  -4   3   3       23.88       26.05      1.30 o 
  -3   3   3        5.02        5.30      0.54 o 
  -2   3   3      103.68       99.33      2.02 o 
  -1   3   3        0.94        0.58      0.30 o 
   0   3   3      325.32      396.83      3.94 o 
   1   3   3      169.68      163.48      1.76 o 
   2   3   3       13.33       12.92      0.75 o 
   3   3   3        1.07        0.22      0.51 o 
   4   3   3      135.57      131.12      2.12 o 
   5   3   3      149.05      143.22      2.52 o 
   6   3   3       61.69       55.80      1.43 o 
   7   3   3       79.19       78.88      1.99 o 
   8   3   3        0.30       -0.06      0.51 o 
   9   3   3       45.60       49.01      1.92 o 
  -5   4   3       17.29       19.67      0.96 o 
  -4   4   3      107.24      103.69      2.53 o 
  -3   4   3      102.99       94.31      6.10 o 
  -2   4   3        0.96        2.40      0.72 o 
  -1   4   3      121.17      118.17      1.51 o 
   0   4   3        3.87        1.85      0.34 o 
   1   4   3      195.20      206.48      3.36 o 
   2   4   3      364.20      356.85      3.30 o 
   3   4   3      251.89      265.47      3.02 o 
   4   4   3       49.89       44.79      1.47 o 
   5   4   3       30.11       24.69      1.28 o 
   6   4   3        8.25        8.15      0.88 o 
   7   4   3        0.01        0.09      0.56 o 
   8   4   3       35.23       38.25      1.53 o 
   9   4   3        2.23        2.14      0.88 o 
  -4   5   3        2.19       -0.08      0.72 o 
  -3   5   3        2.69        1.66      0.76 o 
  -2   5   3      244.08      225.44      3.56 o 
  -1   5   3        0.17        2.03      1.89 o 
   0   5   3       76.45       75.12      1.73 o 
   1   5   3      269.32      259.20      2.05 o 
   2   5   3        8.19        7.24      0.51 o 
   3   5   3      181.12      179.08      2.68 o 
   4   5   3        4.16        2.75      0.81 o 
   5   5   3      265.83      309.65      4.03 o 
   6   5   3      305.30      335.06      4.44 o 
   7   5   3       68.90       77.32      2.38 o 
   8   5   3       41.04       49.83      2.13 o 
   9   5   3        0.50        1.00      0.65 o 
  -3   6   3        1.31        1.18      0.78 o 
  -2   6   3        9.19        9.25      1.16 o 
  -1   6   3        1.35        4.96      0.69 o 
   0   6   3        1.28        1.03      0.81 o 
   1   6   3      343.35      343.54      2.55 o 
   2   6   3      404.11      408.69      4.62 o 
   3   6   3       39.10       40.16      1.48 o 
   4   6   3        4.99        4.83      0.86 o 
   5   6   3       63.38       72.76      2.22 o 
   6   6   3        0.35        0.98      1.05 o 
   7   6   3       62.86       66.05      2.38 o 
   8   6   3        0.32        1.08      1.00 o 
   9   6   3        8.82       10.90      1.42 o 
  -2   7   3       28.48       33.06      5.35 o 
  -1   7   3        0.26        1.02      0.64 o 
   0   7   3        4.37        4.83      0.97 o 
   1   7   3       49.01       51.96      1.80 o 
   2   7   3        8.91        8.98      0.69 o 
   3   7   3        0.91        1.03      0.56 o 
   4   7   3       78.68       75.22      2.15 o 
   5   7   3       53.29       55.51      2.03 o 
   6   7   3       19.05       21.97      1.57 o 
   7   7   3        0.82        0.68      1.05 o 
   8   7   3        0.42       -0.14      1.14 o 
   9   7   3        0.45       -0.11      1.07 o 
  -1   8   3       17.63       22.82      1.64 o 
   0   8   3        1.24        0.74      0.91 o 
   1   8   3       23.39       25.16      1.47 o 
   2   8   3        1.02        0.08      0.77 o 
   3   8   3       28.93       31.01      2.48 o 
   4   8   3        6.92        5.26      0.93 o 
   5   8   3        0.00        0.18      0.89 o 
   6   8   3        7.59        9.67      1.41 o 
   7   8   3        9.30       11.30      1.41 o 
   8   8   3        7.24        7.67      1.27 o 
   1   9   3        0.35        0.85      0.95 o 
   2   9   3        3.40        2.88      0.93 o 
   3   9   3       42.43       47.76      1.96 o 
   4   9   3        0.15       -1.15      1.29 o 
   5   9   3       29.14       26.33      1.58 o 
   6   9   3        9.02        9.15      1.26 o 
   7   9   3        6.45        4.06      1.18 o 
  -6  -9   4        0.67        1.09      1.20 o 
  -5  -9   4        0.54       -0.95      1.98 o 
  -4  -9   4        0.03        0.42      0.95 o 
  -3  -9   4        0.88        1.27      0.71 o 
  -2  -9   4        0.03       -0.60      0.60 o 
  -1  -9   4        0.57        1.03      1.53 o 
   0  -9   4        0.01        2.03      0.74 o 
  -7  -8   4        0.04        0.47      1.21 o 
  -6  -8   4        0.48        0.80      0.94 o 
  -5  -8   4        0.31        1.90      0.99 o 
  -4  -8   4        1.67        2.03      0.74 o 
  -3  -8   4        1.74        3.43      0.75 o 
  -2  -8   4       10.75       10.51      0.85 o 
  -1  -8   4        2.79        2.26      0.68 o 
   0  -8   4        0.14        2.79      2.14 o 
   1  -8   4        7.61       10.85      1.28 o 
   2  -8   4        0.07        0.03      0.94 o 
  -7  -7   4        1.55        2.12      1.12 o 
  -6  -7   4        0.36       -0.41      0.90 o 
  -5  -7   4        0.96        0.88      0.97 o 
  -4  -7   4        3.56        3.52      1.03 o 
  -3  -7   4        2.46        2.32      0.75 o 
  -2  -7   4       12.84       10.33      0.65 o 
  -1  -7   4       60.70       49.16      1.06 o 
   0  -7   4        0.04       -0.03      0.49 o 
   1  -7   4        4.54        7.39      0.79 o 
   2  -7   4        0.19       -1.61      2.29 o 
   3  -7   4        1.99        2.60      0.98 o 
  -8  -6   4        0.00        1.61      1.14 o 
  -7  -6   4        1.58        1.22      1.11 o 
  -6  -6   4       13.14       11.43      1.40 o 
  -5  -6   4       18.41       16.54      1.39 o 
  -4  -6   4        5.24        5.38      1.09 o 
  -3  -6   4       30.14       29.27      1.32 o 
  -2  -6   4        5.35        2.57      0.57 o 
  -1  -6   4        9.33        8.73      0.47 o 
   0  -6   4        0.22        0.13      0.45 o 
   1  -6   4        0.03        0.22      0.48 o 
   2  -6   4        6.59        6.18      0.73 o 
   3  -6   4        1.10       -0.89      0.99 o 
   4  -6   4       11.23       13.03      1.29 o 
  -8  -5   4        2.50        2.29      0.69 o 
  -7  -5   4        0.09       -0.90      1.13 o 
  -6  -5   4       11.57       10.83      1.05 o 
  -5  -5   4        4.50        2.31      1.06 o 
  -4  -5   4       12.21       12.95      1.24 o 
  -3  -5   4        6.76       10.40      1.06 o 
  -2  -5   4       18.53       18.07      0.90 o 
  -1  -5   4        7.36        8.15      0.51 o 
   0  -5   4        0.36        0.99      0.33 o 
   1  -5   4       12.21       14.55      0.69 o 
   2  -5   4        1.82        1.80      0.47 o 
   3  -5   4      258.13      273.27      4.11 o 
   4  -5   4       61.23       56.40      2.17 o 
   5  -5   4        0.39       -0.11      1.09 o 
  -8  -4   4        4.27        4.29      0.94 o 
  -7  -4   4        2.61        2.67      0.69 o 
  -6  -4   4        0.56       -0.24      0.43 o 
  -5  -4   4        0.48        1.03      0.41 o 
  -4  -4   4        0.03        0.01      0.46 o 
  -3  -4   4      172.40      179.47      2.49 o 
  -2  -4   4      420.33      412.90      5.24 o 
  -1  -4   4        2.65        1.54      0.46 o 
   0  -4   4       26.35       33.70      0.68 o 
   1  -4   4       37.08       42.38      0.97 o 
   2  -4   4       30.93       27.81      0.70 o 
   3  -4   4       34.14       36.85      1.57 o 
   4  -4   4       56.35       60.12      2.08 o 
   5  -4   4       11.18        9.07      1.31 o 
   6  -4   4        0.23       -0.16      0.88 o 
  -8  -3   4        2.37        0.58      0.88 o 
  -7  -3   4       33.08       27.55      1.24 o 
  -6  -3   4       23.62       27.01      0.76 o 
  -5  -3   4       14.56       12.60      0.56 o 
  -4  -3   4        1.71        1.39      0.37 o 
  -3  -3   4       15.74       19.34      0.88 o 
  -2  -3   4      155.47      166.17      4.38 o 
  -1  -3   4       34.98       37.71      0.64 o 
   0  -3   4        3.32        3.21      0.32 o 
   1  -3   4       55.10       67.35      0.83 o 
   2  -3   4        1.41        1.15      0.34 o 
   3  -3   4        2.37        1.53      0.78 o 
   4  -3   4        0.39       -0.31      0.84 o 
   5  -3   4       10.18       11.99      1.20 o 
   6  -3   4        0.67        0.02      0.60 o 
   7  -3   4       18.02       18.34      2.68 o 
  -8  -2   4        0.07        0.31      0.89 o 
  -7  -2   4       10.50       11.36      1.20 o 
  -6  -2   4       29.34       29.02      1.29 o 
  -5  -2   4        2.77        2.13      0.46 o 
  -4  -2   4       11.96       17.90      0.90 o 
  -3  -2   4      123.41      133.60      1.35 o 
  -2  -2   4      220.38      245.30      1.64 o 
  -1  -2   4     1099.22     1062.00      9.94 o 
   0  -2   4       17.72       23.88      0.74 o 
   1  -2   4       19.68       24.16      0.57 o 
   2  -2   4      165.09      182.19      1.73 o 
   3  -2   4       27.25       30.71      1.20 o 
   4  -2   4       81.88       73.99      1.89 o 
   5  -2   4        0.08        0.08      0.60 o 
   6  -2   4       12.65       11.59      0.76 o 
   7  -2   4       16.69       15.29      1.17 o 
  -8  -1   4        1.10        2.33      1.03 o 
  -7  -1   4        0.71        0.61      0.80 o 
  -6  -1   4      203.68      213.09      2.27 o 
  -5  -1   4       29.92       30.30      1.01 o 
  -4  -1   4       14.79       14.08      0.59 o 
  -3  -1   4       24.17       22.58      0.63 o 
  -2  -1   4      383.12      433.27      6.42 o 
  -1  -1   4        0.21        0.90      0.15 o 
   0  -1   4      305.95      300.79      1.34 o 
   1  -1   4      128.91      119.84      0.59 o 
   2  -1   4       99.15       96.10      0.95 o 
   3  -1   4      621.15      612.97      4.21 o 
   4  -1   4       27.68       24.44      0.69 o 
   5  -1   4      106.83      111.40      1.52 o 
   6  -1   4       59.56       53.85      1.21 o 
   7  -1   4       62.97       62.54      1.43 o 
   8  -1   4       17.57       20.71      1.02 o 
  -7   0   4        9.17        8.75      1.16 o 
  -6   0   4        9.84       10.16      0.69 o 
  -5   0   4        2.17        3.07      0.53 o 
  -4   0   4       47.90       44.64      0.96 o 
  -3   0   4        0.08        0.81      0.34 o 
  -2   0   4      469.04      453.85      2.56 o 
  -1   0   4      193.12      226.20      1.41 o 
   0   0   4      229.72      206.55      2.14 o 
   1   0   4       60.20       56.45      0.59 o 
   2   0   4        0.20        0.85      0.13 o 
   3   0   4     1012.34     1121.73      3.88 o 
   4   0   4      135.80      132.69      1.05 o 
   5   0   4        5.05        4.07      0.45 o 
   6   0   4       46.19       42.23      1.05 o 
   7   0   4       16.40       18.36      1.38 o 
   8   0   4        0.50        0.69      0.84 o 
   9   0   4       15.01       17.24      1.31 o 
  -7   1   4       22.74       23.24      1.59 o 
  -6   1   4        6.17        9.23      1.07 o 
  -5   1   4       68.40       71.48      1.39 o 
  -4   1   4        7.36        8.87      0.84 o 
  -3   1   4       12.12       13.95      0.59 o 
  -2   1   4      409.63      433.68      3.91 o 
  -1   1   4       28.26       31.32      0.52 o 
   0   1   4       48.86       55.28      0.63 o 
   1   1   4      619.64      588.39      3.69 o 
   2   1   4        1.55        2.86      0.36 o 
   3   1   4      340.72      361.28      2.73 o 
   4   1   4      131.93      149.38      3.13 o 
   5   1   4       84.15       75.60      0.90 o 
   6   1   4        8.27        9.25      0.60 o 
   7   1   4       11.96       14.00      1.05 o 
   8   1   4        4.44        1.85      0.65 o 
   9   1   4        4.24        4.41      0.76 o 
  -6   2   4        3.41        5.13      0.66 o 
  -5   2   4       39.41       38.51      1.47 o 
  -4   2   4       30.91       27.29      0.91 o 
  -3   2   4      274.34      276.36      3.41 o 
  -2   2   4       30.32       24.75      0.69 o 
  -1   2   4       20.48       20.91      0.95 o 
   0   2   4       16.91       10.71      0.49 o 
   1   2   4      244.02      219.85      5.40 o 
   2   2   4       37.39       60.90      2.04 o 
   3   2   4       11.08       11.10      0.31 o 
   4   2   4      473.52      510.28      3.45 o 
   5   2   4      259.09      245.10      2.32 o 
   6   2   4        0.29        0.09      0.36 o 
   7   2   4       54.07       48.43      1.59 o 
   8   2   4       18.01       18.73      0.92 o 
   9   2   4       20.41       21.49      1.02 o 
  -6   3   4       40.95       44.38      1.39 o 
  -5   3   4        8.13        7.89      0.68 o 
  -4   3   4       64.83       61.64      2.67 o 
  -3   3   4       61.65       56.79      1.79 o 
  -2   3   4       16.36       19.86      1.07 o 
  -1   3   4       91.92       86.72      1.21 o 
   0   3   4       12.51       16.81      0.82 o 
   1   3   4      195.87      183.85      3.63 o 
   2   3   4       20.26       20.95      0.59 o 
   3   3   4       16.13       20.09      0.53 o 
   4   3   4      621.26      654.37      4.77 o 
   5   3   4      117.51      108.37      1.12 o 
   6   3   4       12.37       10.95      0.79 o 
   7   3   4       78.66       72.74      1.10 o 
   8   3   4        1.71        1.46      0.59 o 
   9   3   4        6.03        6.26      0.76 o 
  -5   4   4       20.42       22.82      1.96 o 
  -4   4   4        0.62        1.46      0.71 o 
  -3   4   4      116.69      109.84      2.55 o 
  -2   4   4      132.41      121.12      2.53 o 
  -1   4   4       24.20       25.40      1.24 o 
   0   4   4      264.56      267.13      2.17 o 
   1   4   4      179.16      174.83      3.03 o 
   2   4   4      369.75      360.09      2.24 o 
   3   4   4      190.90      210.38      2.78 o 
   4   4   4      146.12      158.42      2.56 o 
   5   4   4      155.61      150.04      2.60 o 
   6   4   4      306.27      304.62      3.84 o 
   7   4   4        1.61        1.92      0.53 o 
   8   4   4       18.35       18.74      0.86 o 
   9   4   4        6.27        4.62      1.36 o 
  -4   5   4        8.13        8.95      1.13 o 
  -3   5   4        0.17       -0.08      0.72 o 
  -2   5   4        1.55        4.18      0.82 o 
  -1   5   4       35.06       28.13      1.43 o 
   0   5   4       18.44       20.80      1.22 o 
   1   5   4      457.24      450.22      4.62 o 
   2   5   4        6.00        8.26      0.54 o 
   3   5   4        0.01        0.63      0.60 o 
   4   5   4       18.27       15.77      1.11 o 
   5   5   4       63.22       63.10      1.92 o 
   6   5   4       45.69       48.55      1.82 o 
   7   5   4       26.21       23.99      1.45 o 
   8   5   4        9.02        9.20      1.13 o 
   9   5   4       23.96       25.25      1.53 o 
  -3   6   4       20.07       16.73      1.38 o 
  -2   6   4        1.53        1.33      0.85 o 
  -1   6   4       12.70       13.26      1.19 o 
   0   6   4       30.31       26.35      0.96 o 
   1   6   4        5.35        4.93      0.67 o 
   2   6   4        0.06       -0.12      0.47 o 
   3   6   4       37.05       42.53      1.54 o 
   4   6   4        0.12        0.64      0.74 o 
   5   6   4       70.44       75.03      2.19 o 
   6   6   4        0.93        0.58      0.91 o 
   7   6   4       13.22       11.45      1.25 o 
   8   6   4        3.21        2.29      0.98 o 
   9   6   4        0.16       -0.46      1.03 o 
  -2   7   4        6.80        9.32      2.85 o 
  -1   7   4       11.51        8.66      1.16 o 
   0   7   4       24.24       24.27      1.94 o 
   1   7   4       45.90       48.54      1.72 o 
   2   7   4       24.32       25.04      0.91 o 
   3   7   4      125.93      125.71      1.80 o 
   4   7   4        4.14        3.94      0.85 o 
   5   7   4       21.07       22.01      1.41 o 
   6   7   4        8.02       10.41      1.16 o 
   7   7   4       22.25       22.57      1.51 o 
   8   7   4        0.68        0.71      1.04 o 
   9   7   4        9.33       10.29      1.41 o 
   0   8   4        2.32        2.49      1.45 o 
   1   8   4        0.02        0.42      0.66 o 
   2   8   4       49.16       52.73      1.88 o 
   3   8   4        0.93        1.70      1.00 o 
   4   8   4      205.82      207.48      3.11 o 
   5   8   4       30.73       31.93      1.62 o 
   6   8   4        5.24        3.18      1.16 o 
   7   8   4        2.08        1.46      0.89 o 
   8   8   4       10.70       12.19      1.44 o 
   2   9   4       10.40       11.61      1.20 o 
   3   9   4        7.49        8.05      1.15 o 
   4   9   4        3.42        3.96      0.65 o 
   5   9   4        0.34        0.37      0.77 o 
   6   9   4       15.74       13.12      1.32 o 
   7   9   4        1.50       -0.96      0.96 o 
  -5  -9   5        5.93        9.84      1.03 o 
  -4  -9   5        2.92        4.50      0.88 o 
  -3  -9   5        0.00       -0.44      0.85 o 
  -2  -9   5        0.28       -0.11      0.85 o 
  -1  -9   5        0.03        1.96      2.12 o 
  -6  -8   5        0.15        0.12      1.01 o 
  -5  -8   5        0.60        0.15      0.80 o 
  -4  -8   5        0.56        0.26      0.65 o 
  -3  -8   5        0.05        0.98      0.73 o 
  -2  -8   5        8.39        6.01      1.21 o 
  -1  -8   5        0.00        0.58      0.66 o 
   0  -8   5        0.70       -0.84      2.03 o 
   1  -8   5        1.73        2.06      1.23 o 
  -7  -7   5        5.43        4.06      1.24 o 
  -6  -7   5        0.90       -0.81      1.05 o 
  -5  -7   5        0.31       -0.61      0.99 o 
  -4  -7   5        1.93        0.08      1.15 o 
  -3  -7   5        0.12       -0.21      0.67 o 
  -2  -7   5        3.87        4.90      0.74 o 
  -1  -7   5        2.62        2.59      0.52 o 
   0  -7   5        0.00        0.06      0.50 o 
   1  -7   5        1.67        0.81      0.75 o 
   2  -7   5       15.28       15.41      0.91 o 
   3  -7   5        0.32        0.36      0.94 o 
  -7  -6   5        3.41        1.48      0.99 o 
  -6  -6   5        4.96        4.93      1.14 o 
  -5  -6   5        0.09        0.17      0.97 o 
  -4  -6   5        0.11        0.00      0.97 o 
  -3  -6   5        8.89        9.69      0.90 o 
  -2  -6   5        0.28        0.27      0.64 o 
  -1  -6   5       24.73       26.43      0.67 o 
   0  -6   5        2.40        1.35      0.46 o 
   1  -6   5       11.98       13.55      0.68 o 
   2  -6   5       68.56       77.73      1.79 o 
   3  -6   5       24.14       20.91      1.52 o 
   4  -6   5        0.47        3.01      1.14 o 
  -8  -5   5        3.61        3.90      1.13 o 
  -7  -5   5        2.38        2.32      1.05 o 
  -6  -5   5        0.00        0.02      0.52 o 
  -5  -5   5        1.60        1.66      0.53 o 
  -4  -5   5       13.95       14.79      1.34 o 
  -3  -5   5      413.45      393.64      4.92 o 
  -2  -5   5       99.09       90.65      2.46 o 
  -1  -5   5        1.82        2.39      0.58 o 
   0  -5   5        0.66        1.61      0.42 o 
   1  -5   5       37.35       32.92      0.89 o 
   2  -5   5       10.11       11.67      0.66 o 
   3  -5   5       11.01       10.05      1.33 o 
   4  -5   5       23.32       26.63      1.66 o 
   5  -5   5        3.19       -1.03      1.03 o 
  -8  -4   5        2.03       -0.05      0.85 o 
  -7  -4   5       13.53       11.10      1.04 o 
  -6  -4   5        6.52        6.12      0.54 o 
  -5  -4   5        2.93        3.33      0.60 o 
  -4  -4   5       70.43       66.05      1.73 o 
  -3  -4   5       73.31       83.02      1.86 o 
  -2  -4   5       27.65       23.54      1.43 o 
  -1  -4   5        4.67        3.38      0.51 o 
   0  -4   5        0.35        0.63      0.40 o 
   1  -4   5       75.20       79.11      1.03 o 
   2  -4   5       28.84       28.07      0.81 o 
   3  -4   5        2.40        2.52      0.63 o 
   4  -4   5       10.99       13.19      1.20 o 
   5  -4   5        1.13        0.24      0.98 o 
   6  -4   5       54.66       59.01      2.30 o 
  -8  -3   5        0.34        1.87      0.89 o 
  -7  -3   5       27.18       26.44      1.52 o 
  -6  -3   5        0.04        1.27      0.47 o 
  -5  -3   5       61.39       58.45      1.19 o 
  -4  -3   5        3.13        2.65      0.44 o 
  -3  -3   5        7.30        5.49      0.69 o 
  -2  -3   5       54.56       53.08      1.67 o 
  -1  -3   5      232.10      236.88      3.01 o 
   0  -3   5      112.52      133.95      1.10 o 
   1  -3   5        0.90        3.38      0.35 o 
   2  -3   5       34.29       37.54      0.72 o 
   3  -3   5       65.53       69.57      2.14 o 
   4  -3   5       29.58       28.33      1.49 o 
   5  -3   5        0.03       -0.52      0.86 o 
   6  -3   5       87.66       85.14      4.46 o 
   7  -3   5       14.61       12.85      1.49 o 
  -7  -2   5       28.45       27.78      1.58 o 
  -6  -2   5       82.46       89.99      1.33 o 
  -5  -2   5        7.35        8.83      0.63 o 
  -4  -2   5        0.44        0.19      0.41 o 
  -3  -2   5       17.55       19.12      0.64 o 
  -2  -2   5        3.98        3.61      0.33 o 
  -1  -2   5      704.81      666.66      5.74 o 
   0  -2   5        3.76        7.46      0.36 o 
   1  -2   5       38.15       44.61      0.59 o 
   2  -2   5      742.36      764.80      5.37 o 
   3  -2   5       67.57       75.65      1.77 o 
   4  -2   5      126.09      114.45      2.32 o 
   5  -2   5       42.36       38.21      1.02 o 
   6  -2   5        2.13        1.86      0.55 o 
   7  -2   5       20.50       20.76      1.67 o 
  -7  -1   5        0.05        0.46      0.87 o 
  -6  -1   5       43.87       43.30      1.17 o 
  -5  -1   5        0.89        1.41      0.47 o 
  -4  -1   5        1.67        2.09      0.46 o 
  -3  -1   5      343.10      327.00      3.85 o 
  -2  -1   5       73.15       70.63      1.43 o 
  -1  -1   5      169.84      168.48      1.82 o 
   0  -1   5       26.60       27.12      0.45 o 
   1  -1   5        4.00        1.94      0.25 o 
   2  -1   5       64.06       60.01      0.81 o 
   3  -1   5      145.64      130.01      2.68 o 
   4  -1   5        2.14        1.44      0.34 o 
   5  -1   5       24.01       24.40      0.80 o 
   6  -1   5       86.04       85.14      1.47 o 
   7  -1   5        0.00       -0.08      0.56 o 
   8  -1   5        2.78        5.66      1.33 o 
  -7   0   5       31.24       30.17      1.74 o 
  -6   0   5        0.00        0.11      0.55 o 
  -5   0   5        0.31        0.26      0.49 o 
  -4   0   5        1.68        1.97      0.45 o 
  -3   0   5       84.09       75.77      1.16 o 
  -2   0   5      195.36      209.63      2.54 o 
  -1   0   5      255.97      236.37      2.34 o 
   0   0   5       29.08       29.36      0.45 o 
   1   0   5      485.54      495.55      2.90 o 
   2   0   5       23.74       22.21      0.41 o 
   3   0   5       11.01       13.40      0.35 o 
   4   0   5      163.48      141.70      3.48 o 
   5   0   5       23.64       24.82      1.42 o 
   6   0   5       29.82       31.73      0.92 o 
   7   0   5        5.29        3.51      0.61 o 
   8   0   5        4.28        2.88      1.21 o 
  -6   1   5        4.10        4.20      0.59 o 
  -5   1   5       86.65       88.41      1.58 o 
  -4   1   5       50.27       48.09      1.76 o 
  -3   1   5      542.90      539.80     10.75 o 
  -2   1   5       16.08       17.91      0.50 o 
  -1   1   5       10.26       12.65      0.38 o 
   0   1   5      269.59      261.75      2.42 o 
   1   1   5       71.53       78.57      0.82 o 
   2   1   5        3.34        1.58      0.26 o 
   3   1   5       50.80       42.16      0.56 o 
   4   1   5      284.29      270.52      3.01 o 
   5   1   5        0.05        0.19      0.29 o 
   6   1   5       19.04       17.53      1.08 o 
   7   1   5        0.00       -0.12      0.50 o 
   8   1   5       87.06       86.80      2.50 o 
   9   1   5        1.96        2.06      1.34 o 
  -6   2   5        6.94        7.06      1.13 o 
  -5   2   5       32.37       38.86      1.89 o 
  -4   2   5      151.98      149.17      3.67 o 
  -3   2   5      149.35      153.78      1.82 o 
  -2   2   5       23.12       22.71      0.76 o 
  -1   2   5      322.04      312.89      4.19 o 
   0   2   5      164.65      165.22      2.84 o 
   1   2   5      305.00      283.67      1.56 o 
   2   2   5      433.96      448.74      2.35 o 
   3   2   5      278.12      303.46      1.50 o 
   4   2   5      818.66      808.03      9.22 o 
   5   2   5       15.63       19.62      0.57 o 
   6   2   5      241.90      235.19      1.75 o 
   7   2   5       97.68       95.35      4.57 o 
   8   2   5       10.13       12.04      1.40 o 
   9   2   5       26.30       27.09      1.82 o 
  -5   3   5       13.35       14.52      1.16 o 
  -4   3   5       17.06       14.24      0.88 o 
  -3   3   5       99.62       98.30      2.39 o 
  -2   3   5        5.67        4.52      0.83 o 
  -1   3   5       94.18       87.83      1.32 o 
   0   3   5      531.93      522.05      6.63 o 
   1   3   5        7.11        8.78      0.40 o 
   2   3   5      811.11      797.74      4.16 o 
   3   3   5        9.80        5.22      0.65 o 
   4   3   5       53.64       52.27      1.55 o 
   5   3   5      276.07      271.91      2.35 o 
   6   3   5      429.58      435.82      5.72 o 
   7   3   5       41.71       40.72      0.89 o 
   8   3   5        7.06        8.13      1.17 o 
   9   3   5        0.00       -0.18      1.14 o 
  -4   4   5        9.89        8.16      0.73 o 
  -3   4   5        5.26        8.02      0.98 o 
  -2   4   5        1.72        3.76      0.84 o 
  -1   4   5        0.49        0.12      0.68 o 
   0   4   5      202.81      202.49      1.56 o 
   1   4   5      371.50      357.82      1.95 o 
   2   4   5      127.34      140.28      1.24 o 
   3   4   5        5.38        5.00      0.44 o 
   4   4   5      143.86      125.04      2.39 o 
   5   4   5       17.50       13.98      1.09 o 
   6   4   5      132.06      136.53      2.68 o 
   7   4   5        6.55        6.18      0.92 o 
   8   4   5        6.28        7.69      0.78 o 
   9   4   5       75.75       83.91      2.52 o 
  -3   5   5       42.48       50.91      2.01 o 
  -2   5   5        2.47        3.43      0.97 o 
  -1   5   5       47.82       45.18      1.75 o 
   0   5   5       19.72       20.90      0.82 o 
   1   5   5       36.66       36.35      0.76 o 
   2   5   5       19.29       21.27      0.89 o 
   3   5   5        7.88        8.33      0.56 o 
   4   5   5      169.79      160.60      2.83 o 
   5   5   5       82.44       82.39      2.19 o 
   6   5   5       23.94       24.74      1.40 o 
   7   5   5       16.25       15.94      1.23 o 
   8   5   5        3.43        3.23      0.81 o 
   9   5   5        0.39        2.19      0.78 o 
  -2   6   5       40.82       38.63      1.87 o 
  -1   6   5        7.62        4.99      0.97 o 
   0   6   5      161.61      152.37      2.65 o 
   1   6   5      124.34      120.72      2.62 o 
   2   6   5      120.98      119.16      1.67 o 
   3   6   5       59.50       58.81      1.61 o 
   4   6   5       12.78       13.89      1.13 o 
   5   6   5       14.24       14.16      1.19 o 
   6   6   5       44.96       44.75      1.87 o 
   7   6   5        3.91        3.14      0.93 o 
   8   6   5       39.46       37.43      1.84 o 
   9   6   5       18.03       19.92      1.54 o 
  -1   7   5        2.56        2.29      0.86 o 
   0   7   5        3.32        3.90      1.21 o 
   1   7   5       14.17       16.45      0.84 o 
   2   7   5      133.44      136.30      1.57 o 
   3   7   5       47.67       48.48      1.47 o 
   4   7   5      175.35      181.84      2.18 o 
   5   7   5       10.69       10.02      1.12 o 
   6   7   5        0.72        0.87      0.98 o 
   7   7   5       69.61       67.15      2.33 o 
   8   7   5       10.92       10.54      1.24 o 
   9   7   5        6.36        5.74      1.20 o 
   0   8   5       48.02       54.21      5.39 o 
   1   8   5       10.91        9.96      1.07 o 
   2   8   5       16.75       19.45      1.47 o 
   3   8   5       27.26       28.98      0.86 o 
   4   8   5       16.56       20.38      0.97 o 
   5   8   5       44.08       41.78      1.88 o 
   6   8   5      103.50      103.40      2.92 o 
   7   8   5        1.13        2.07      1.00 o 
   8   8   5        4.70        4.46      1.12 o 
   3   9   5        1.08        1.02      0.92 o 
   4   9   5        0.18       -0.05      0.60 o 
   5   9   5        0.79        1.86      0.65 o 
   6   9   5        2.79        4.88      1.10 o 
   7   9   5        0.44        1.30      0.93 o 
  -5  -8   6        0.86        1.26      0.91 o 
  -4  -8   6        0.06       -0.79      1.83 o 
  -3  -8   6        0.20       -0.34      0.79 o 
  -2  -8   6        2.54        2.75      1.16 o 
  -1  -8   6        0.86        0.72      0.96 o 
   0  -8   6        1.54        0.39      0.89 o 
   1  -8   6        3.92        1.94      1.06 o 
  -6  -7   6        1.66        2.43      1.04 o 
  -5  -7   6        0.19       -0.62      0.80 o 
  -4  -7   6        9.69       10.59      1.02 o 
  -3  -7   6       13.38       11.02      0.98 o 
  -2  -7   6        0.19        0.27      0.76 o 
  -1  -7   6        0.78        2.48      1.18 o 
   0  -7   6        8.01        7.04      1.42 o 
   1  -7   6       12.40       14.10      0.94 o 
   2  -7   6       19.53       18.57      1.40 o 
  -7  -6   6        1.18        2.53      1.16 o 
  -6  -6   6        4.87        5.71      1.26 o 
  -5  -6   6        0.81        1.41      1.09 o 
  -4  -6   6        8.81        8.21      1.59 o 
  -3  -6   6       14.52       14.62      0.97 o 
  -2  -6   6        0.09       -0.61      0.69 o 
  -1  -6   6        0.48       -0.50      0.60 o 
   0  -6   6       11.24       10.49      0.81 o 
   1  -6   6       33.41       30.63      1.13 o 
   2  -6   6        5.71        8.21      0.80 o 
   3  -6   6        0.03        0.82      0.62 o 
   4  -6   6        0.46        0.71      0.98 o 
  -7  -5   6        0.68        0.43      1.20 o 
  -6  -5   6        5.00        5.75      0.75 o 
  -5  -5   6        5.07        4.68      0.90 o 
  -4  -5   6        4.85        5.87      0.79 o 
  -3  -5   6       11.06        9.79      1.44 o 
  -2  -5   6        0.29        0.84      1.11 o 
  -1  -5   6       51.74       51.59      2.09 o 
   0  -5   6        3.12        1.33      0.58 o 
   1  -5   6        1.95        2.04      0.71 o 
   2  -5   6        7.05        7.71      1.42 o 
   3  -5   6       14.96       11.46      0.86 o 
   4  -5   6        0.20       -0.95      0.95 o 
   5  -5   6        3.15        2.02      1.17 o 
  -7  -4   6       12.68       12.66      1.74 o 
  -6  -4   6        0.01       -0.67      0.67 o 
  -5  -4   6        5.44        4.81      0.79 o 
  -4  -4   6        0.75        1.25      0.65 o 
  -3  -4   6        2.67        2.78      0.62 o 
  -2  -4   6      243.89      239.81      2.45 o 
  -1  -4   6      168.33      159.80      3.09 o 
   0  -4   6        2.25        2.39      0.55 o 
   1  -4   6        2.50        2.51      0.57 o 
   2  -4   6        0.00        0.25      0.56 o 
   3  -4   6       18.06       16.43      0.90 o 
   4  -4   6       23.65       17.72      1.37 o 
   5  -4   6       31.43       31.66      1.69 o 
   6  -4   6       64.13       63.24      2.44 o 
  -7  -3   6       18.58       20.28      1.45 o 
  -6  -3   6       13.78       15.35      0.83 o 
  -5  -3   6       11.18        7.77      0.61 o 
  -4  -3   6        3.43        4.15      0.50 o 
  -3  -3   6       20.55       20.72      0.88 o 
  -2  -3   6       59.42       56.51      1.21 o 
  -1  -3   6        7.54       10.08      0.68 o 
   0  -3   6       15.53       18.22      1.20 o 
   1  -3   6       26.63       23.89      0.83 o 
   2  -3   6      244.99      247.63      3.33 o 
   3  -3   6       11.18       13.14      0.80 o 
   4  -3   6       44.82       41.08      1.67 o 
   5  -3   6       23.50       20.97      1.41 o 
   6  -3   6        4.64        3.66      1.08 o 
  -7  -2   6       11.32        8.51      1.19 o 
  -6  -2   6        3.01        3.87      0.60 o 
  -5  -2   6        0.76        0.23      0.48 o 
  -4  -2   6       14.97       12.55      0.65 o 
  -3  -2   6      108.09      106.75      3.23 o 
  -2  -2   6       14.77       11.92      0.90 o 
  -1  -2   6        8.30        8.83      1.24 o 
   0  -2   6        0.21        0.27      0.31 o 
   1  -2   6        5.47        3.89      0.36 o 
   2  -2   6       68.54       69.35      0.97 o 
   3  -2   6       26.04       27.16      0.68 o 
   4  -2   6       41.76       39.36      1.58 o 
   5  -2   6       31.54       30.88      1.64 o 
   6  -2   6        0.59       -0.61      0.91 o 
   7  -2   6        4.64        5.21      1.40 o 
  -7  -1   6        8.17       11.96      1.26 o 
  -6  -1   6        6.47        8.06      0.71 o 
  -5  -1   6        0.38        0.24      0.44 o 
  -4  -1   6       25.12       23.20      2.06 o 
  -3  -1   6       19.43       18.59      0.79 o 
  -2  -1   6       11.20       12.04      0.64 o 
  -1  -1   6        7.88        9.59      0.57 o 
   0  -1   6      151.76      159.79      1.36 o 
   1  -1   6      156.55      151.15      1.07 o 
   2  -1   6        2.11        2.52      0.28 o 
   3  -1   6       37.99       37.94      0.88 o 
   4  -1   6        4.83        4.82      0.87 o 
   5  -1   6        4.46        5.38      1.02 o 
   6  -1   6        0.47        0.73      0.89 o 
   7  -1   6        0.09        0.93      0.94 o 
   8  -1   6        1.08        4.12      1.38 o 
  -6   0   6        3.31        3.40      0.74 o 
  -5   0   6       54.42       60.49      1.32 o 
  -4   0   6       53.84       52.09      1.58 o 
  -3   0   6       19.22       19.07      0.82 o 
  -2   0   6       27.21       25.66      0.80 o 
  -1   0   6       63.80       55.31      0.84 o 
   0   0   6      368.14      415.16      4.81 o 
   1   0   6      429.42      458.45      2.67 o 
   2   0   6       55.83       60.66      0.69 o 
   3   0   6       46.56       48.12      0.69 o 
   4   0   6       13.95       11.40      1.22 o 
   5   0   6       55.98       52.48      1.73 o 
   6   0   6       65.73       62.34      2.01 o 
   7   0   6       20.67       21.69      1.55 o 
   8   0   6       45.56       46.67      2.14 o 
  -6   1   6        0.56       -0.42      0.65 o 
  -5   1   6       28.69       29.83      1.70 o 
  -4   1   6       89.50       86.78      1.50 o 
  -3   1   6       37.13       37.78      0.94 o 
  -2   1   6      305.18      307.37      3.24 o 
  -1   1   6      232.17      228.08      2.49 o 
   0   1   6       51.43       47.78      1.25 o 
   1   1   6      116.61      125.69      1.13 o 
   2   1   6       70.44       74.63      1.07 o 
   3   1   6      206.47      185.56      1.86 o 
   4   1   6      133.44      137.02      2.79 o 
   5   1   6        0.01       -0.07      0.48 o 
   6   1   6      208.85      196.19      3.19 o 
   7   1   6        8.75        8.31      1.07 o 
   8   1   6        6.00        5.13      1.08 o 
   9   1   6       42.55       43.18      2.31 o 
  -5   2   6        0.39        0.71      0.56 o 
  -4   2   6       35.87       38.66      1.56 o 
  -3   2   6        0.16       -0.23      0.43 o 
  -2   2   6        4.21        3.62      0.85 o 
  -1   2   6       12.80       11.96      0.64 o 
   0   2   6       94.70       97.39      1.52 o 
   1   2   6       24.30       21.28      0.68 o 
   2   2   6      115.53      121.57      1.36 o 
   3   2   6       79.21       90.22      1.49 o 
   4   2   6       33.80       27.72      0.89 o 
   5   2   6      952.68      957.68     10.45 o 
   6   2   6      150.85      147.35      1.97 o 
   7   2   6       21.41       25.12      1.55 o 
   8   2   6       12.71       15.32      1.45 o 
   9   2   6        0.01        1.64      1.36 o 
  -5   3   6        0.26        0.68      0.73 o 
  -4   3   6        7.70        7.82      0.75 o 
  -3   3   6       12.75       12.81      0.74 o 
  -2   3   6        4.15        4.13      0.83 o 
  -1   3   6       63.11       68.65      1.29 o 
   0   3   6      345.09      344.73      4.90 o 
   1   3   6       43.64       49.22      1.02 o 
   2   3   6       50.71       54.71      1.03 o 
   3   3   6       73.87       61.01      2.36 o 
   4   3   6      122.94      119.94      2.34 o 
   5   3   6       23.75       22.65      0.91 o 
   6   3   6       60.27       60.91      1.33 o 
   7   3   6       11.91       11.30      0.79 o 
   8   3   6        0.99        1.33      1.13 o 
   9   3   6       55.67       65.06      2.42 o 
  -4   4   6       43.46       46.66      1.96 o 
  -3   4   6       10.63        9.44      1.03 o 
  -2   4   6        2.58        1.86      0.75 o 
  -1   4   6       89.28       75.92      2.12 o 
   0   4   6        0.74        0.54      0.49 o 
   1   4   6       11.27       12.51      0.78 o 
   2   4   6        1.74        1.70      0.43 o 
   3   4   6        3.86        4.39      0.48 o 
   4   4   6       50.27       41.15      1.59 o 
   5   4   6       39.03       37.13      1.57 o 
   6   4   6       10.03        8.30      1.02 o 
   7   4   6       12.60       12.54      1.10 o 
   8   4   6        5.74        7.35      0.99 o 
   9   4   6       15.10       16.22      1.66 o 
  -3   5   6       13.07       13.06      1.31 o 
  -2   5   6       40.09       38.26      1.80 o 
  -1   5   6       36.66       33.00      1.59 o 
   0   5   6      222.44      216.05      3.48 o 
   1   5   6      281.86      280.84      2.88 o 
   2   5   6        2.39        1.43      0.52 o 
   3   5   6      161.08      161.08      2.70 o 
   4   5   6       34.16       31.46      1.47 o 
   5   5   6       30.67       31.11      1.49 o 
   6   5   6       91.81       85.82      2.38 o 
   7   5   6        0.22        0.42      0.80 o 
   8   5   6       43.07       42.44      1.86 o 
   9   5   6       15.47       17.22      1.41 o 
  -2   6   6        9.49       12.07      1.23 o 
  -1   6   6        7.82        7.90      1.02 o 
   0   6   6       20.17       12.89      1.23 o 
   1   6   6       33.08       34.87      1.62 o 
   2   6   6       77.42       76.30      1.47 o 
   3   6   6       84.88       90.09      1.87 o 
   4   6   6       44.07       40.58      1.72 o 
   5   6   6      106.03       96.74      2.52 o 
   6   6   6       18.25       18.90      1.43 o 
   7   6   6       75.24       70.54      2.36 o 
   8   6   6        0.76        1.74      0.98 o 
   9   6   6       25.48       25.35      1.63 o 
  -1   7   6        1.67        0.83      0.86 o 
   0   7   6       56.34       65.59      2.34 o 
   1   7   6        4.17        3.63      0.83 o 
   2   7   6        7.49        7.15      0.71 o 
   3   7   6        2.31        2.35      0.57 o 
   4   7   6        1.31        0.10      0.88 o 
   5   7   6      145.26      147.18      3.19 o 
   6   7   6       31.28       34.73      1.77 o 
   7   7   6        2.08        2.88      1.03 o 
   8   7   6        1.26        2.54      0.97 o 
   1   8   6       12.35       13.06      1.39 o 
   2   8   6        5.32        4.58      1.11 o 
   3   8   6        0.01        0.02      0.49 o 
   4   8   6        5.56        4.81      1.02 o 
   5   8   6       44.17       41.37      1.90 o 
   6   8   6       13.30       10.26      1.21 o 
   7   8   6        1.74        3.91      0.95 o 
   4   9   6        0.08       -0.87      0.87 o 
   5   9   6        0.03       -0.87      0.87 o 
  -4  -8   7        1.18        2.00      0.77 o 
  -3  -8   7        1.62        1.16      0.80 o 
  -2  -8   7        1.67        3.77      1.22 o 
  -1  -8   7        0.71       -1.12      1.23 o 
   0  -8   7        0.16       -0.28      1.08 o 
  -5  -7   7        1.34        2.41      0.91 o 
  -4  -7   7        9.13       12.25      1.48 o 
  -3  -7   7        3.79        6.25      1.91 o 
  -2  -7   7        2.82        1.71      0.68 o 
  -1  -7   7        0.90        0.03      1.15 o 
   0  -7   7        2.81        1.39      1.06 o 
   1  -7   7        1.33        6.10      0.80 o 
   2  -7   7        3.01        5.47      3.43 o 
  -6  -6   7        0.24        0.63      1.05 o 
  -5  -6   7        0.77        0.96      0.79 o 
  -4  -6   7        0.75        0.34      0.83 o 
  -3  -6   7        3.04        4.06      1.36 o 
  -2  -6   7        0.18       -0.95      1.23 o 
  -1  -6   7        0.17        1.45      1.10 o 
   0  -6   7        1.68        1.73      1.14 o 
   1  -6   7        0.11        0.71      0.99 o 
   2  -6   7        5.78        4.68      1.14 o 
   3  -6   7       17.93       13.57      0.95 o 
  -6  -5   7        2.00        2.38      0.65 o 
  -5  -5   7        1.61        1.46      0.63 o 
  -4  -5   7        1.24        1.98      0.68 o 
  -3  -5   7        8.98       11.97      1.51 o 
  -2  -5   7       83.62       79.99      2.59 o 
  -1  -5   7       14.33        9.04      1.33 o 
   0  -5   7        1.92        2.50      1.09 o 
   1  -5   7        0.06        0.85      0.60 o 
   2  -5   7        0.26        0.63      0.70 o 
   3  -5   7        0.95       -1.10      1.23 o 
   4  -5   7        0.30       -0.68      0.68 o 
  -6  -4   7        1.08        0.13      0.60 o 
  -5  -4   7        0.09       -0.52      0.69 o 
  -4  -4   7        2.01        1.61      0.63 o 
  -3  -4   7        2.98        3.58      0.63 o 
  -2  -4   7        4.91        4.81      0.69 o 
  -1  -4   7      129.19      136.72      3.00 o 
   0  -4   7       11.15       14.12      1.35 o 
   1  -4   7       24.13       25.46      0.96 o 
   2  -4   7        3.32        1.65      0.57 o 
   3  -4   7       11.15       11.10      0.82 o 
   4  -4   7        4.51        3.76      0.96 o 
   5  -4   7        0.10        0.63      0.90 o 
  -6  -3   7        0.03        1.14      0.73 o 
  -5  -3   7        3.74        4.06      0.80 o 
  -4  -3   7       16.79       16.17      1.08 o 
  -3  -3   7        4.28        5.02      0.64 o 
  -2  -3   7       42.73       39.52      1.44 o 
  -1  -3   7       68.41       76.34      1.43 o 
   0  -3   7       24.09       18.71      1.02 o 
   1  -3   7       45.36       46.09      1.10 o 
   2  -3   7       25.68       25.48      1.01 o 
   3  -3   7        0.51        0.44      0.57 o 
   4  -3   7        1.10        3.68      0.95 o 
   5  -3   7        6.03        5.37      1.22 o 
   6  -3   7       12.47       13.12      1.41 o 
  -6  -2   7        6.87        9.66      1.11 o 
  -5  -2   7       12.58       10.72      0.97 o 
  -4  -2   7        8.73        5.89      0.96 o 
  -3  -2   7       56.62       54.22      1.26 o 
  -2  -2   7       30.16       27.28      1.78 o 
  -1  -2   7        8.14        8.46      0.66 o 
   0  -2   7        0.13        0.42      0.46 o 
   1  -2   7       16.07       13.65      0.52 o 
   2  -2   7       19.00       19.94      0.65 o 
   3  -2   7        3.19        3.23      0.58 o 
   4  -2   7        3.75        2.54      0.84 o 
   5  -2   7        2.60        0.95      0.96 o 
   6  -2   7        0.40       -0.82      1.00 o 
   7  -2   7        3.16        5.26      1.21 o 
  -6  -1   7        7.98        5.29      0.82 o 
  -5  -1   7        1.38        1.13      0.66 o 
  -4  -1   7       17.75       18.23      1.15 o 
  -3  -1   7       34.82       35.74      1.48 o 
  -2  -1   7       20.57       22.46      0.87 o 
  -1  -1   7       41.87       47.67      1.08 o 
   0  -1   7       94.35       93.71      1.14 o 
   1  -1   7        0.35       -0.04      0.28 o 
   2  -1   7       96.39       92.77      1.06 o 
   3  -1   7        0.15        0.54      0.47 o 
   4  -1   7       63.00       62.31      1.85 o 
   5  -1   7       82.94       82.57      2.23 o 
   6  -1   7        0.45        0.97      0.99 o 
   7  -1   7       27.78       32.21      1.88 o 
   8  -1   7        2.67        3.90      1.45 o 
  -6   0   7       17.82       17.16      1.28 o 
  -5   0   7       22.70       26.22      1.37 o 
  -4   0   7        2.36        3.59      0.80 o 
  -3   0   7        3.04        3.76      0.79 o 
  -2   0   7      146.00      141.40      2.57 o 
  -1   0   7       17.48       14.02      0.55 o 
   0   0   7       30.94       27.02      0.81 o 
   1   0   7       75.41       68.50      0.79 o 
   2   0   7       10.27       11.00      0.40 o 
   3   0   7       26.92       24.14      0.80 o 
   4   0   7      118.47      129.53      2.33 o 
   5   0   7        2.06        2.11      0.84 o 
   6   0   7       34.27       32.15      1.60 o 
   7   0   7        0.64        0.06      1.01 o 
   8   0   7       21.11       16.95      1.60 o 
  -5   1   7       12.64       11.01      1.16 o 
  -4   1   7       20.30       20.13      1.29 o 
  -3   1   7        0.17       -0.10      0.65 o 
  -2   1   7        0.09        0.46      0.75 o 
  -1   1   7       15.86       17.48      0.79 o 
   0   1   7        1.21        1.50      0.46 o 
   1   1   7      210.20      198.35      3.32 o 
   2   1   7        5.01       10.09      0.44 o 
   3   1   7      112.06      109.16      1.49 o 
   4   1   7      203.80      205.82      2.09 o 
   5   1   7      166.10      160.04      1.96 o 
   6   1   7       23.93       21.42      1.38 o 
   7   1   7        9.24        8.87      1.17 o 
   8   1   7        5.35        3.41      1.43 o 
  -5   2   7        7.95        6.45      0.97 o 
  -4   2   7        0.22       -0.17      0.69 o 
  -3   2   7        9.03       10.82      1.04 o 
  -2   2   7       24.71       23.58      1.05 o 
  -1   2   7      564.31      544.80      3.54 o 
   0   2   7      110.47      110.35      1.57 o 
   1   2   7       11.84       10.74      0.60 o 
   2   2   7        0.11        0.19      0.38 o 
   3   2   7      118.67      111.69      3.09 o 
   4   2   7        1.39        0.06      0.51 o 
   5   2   7       12.61       14.37      0.85 o 
   6   2   7       71.36       67.27      1.41 o 
   7   2   7       20.02       18.32      1.44 o 
   8   2   7       20.82       22.98      1.74 o 
   9   2   7        4.68        8.20      1.63 o 
  -4   3   7       16.20       16.68      1.31 o 
  -3   3   7        5.49        5.26      0.98 o 
  -2   3   7       51.65       49.13      1.81 o 
  -1   3   7      224.65      221.46      3.43 o 
   0   3   7       10.43       11.79      0.73 o 
   1   3   7        7.80        7.96      0.64 o 
   2   3   7       30.89       28.12      1.26 o 
   3   3   7       69.36       58.49      1.08 o 
   4   3   7      101.81      105.00      2.35 o 
   5   3   7       22.59       21.47      0.95 o 
   6   3   7        8.86        6.81      0.74 o 
   7   3   7        9.33       11.06      1.33 o 
   8   3   7       51.38       46.39      2.14 o 
   9   3   7       17.57       15.29      1.66 o 
  -3   4   7       55.94       59.22      2.23 o 
  -2   4   7        4.69        3.58      0.89 o 
  -1   4   7       81.99       81.78      2.32 o 
   0   4   7       98.70       99.37      1.66 o 
   1   4   7      193.52      197.06      2.19 o 
   2   4   7      186.71      188.19      5.42 o 
   3   4   7        1.93        1.02      0.43 o 
   4   4   7       79.43       74.88      2.13 o 
   5   4   7       84.44       89.85      2.32 o 
   6   4   7       87.60       83.30      2.30 o 
   7   4   7       18.41       17.69      1.30 o 
   8   4   7      117.15      113.93      2.79 o 
   9   4   7       15.50       16.26      1.54 o 
  -2   5   7        4.05        2.61      1.06 o 
  -1   5   7       12.16       10.76      1.14 o 
   0   5   7        3.67        4.57      0.99 o 
   1   5   7      175.98      176.11      2.20 o 
   2   5   7        3.26        2.71      0.55 o 
   3   5   7      108.22      103.32      2.69 o 
   4   5   7      264.77      279.56      4.04 o 
   5   5   7       49.31       45.08      1.83 o 
   6   5   7      113.18      110.51      2.80 o 
   7   5   7        4.36        3.61      0.96 o 
   8   5   7        8.32        8.88      1.08 o 
   9   5   7       25.38       29.15      1.75 o 
  -1   6   7       53.89       62.12      2.31 o 
   0   6   7        8.26        9.98      1.12 o 
   1   6   7       17.93       19.07      1.35 o 
   2   6   7        0.02        0.19      0.51 o 
   3   6   7        1.40        1.68      0.55 o 
   4   6   7       10.31        8.70      1.12 o 
   5   6   7       54.85       57.41      2.09 o 
   6   6   7        3.91        3.75      0.99 o 
   7   6   7        1.41        1.68      0.90 o 
   8   6   7       19.49       21.59      1.57 o 
   0   7   7       30.23       30.51      1.84 o 
   1   7   7       16.67       16.32      1.36 o 
   2   7   7        0.42       -0.80      0.80 o 
   3   7   7       24.52       23.75      0.99 o 
   4   7   7       24.86       21.94      1.49 o 
   5   7   7        0.99        0.00      0.84 o 
   6   7   7        4.43        5.51      1.09 o 
   7   7   7        6.81        7.42      1.23 o 
   8   7   7        0.73        1.11      0.97 o 
   2   8   7       31.62       32.68      1.77 o 
   3   8   7        8.50        7.25      1.17 o 
   4   8   7        7.35        8.02      1.15 o 
   5   8   7        0.08       -0.99      0.99 o 
   6   8   7        4.88        4.67      1.17 o 
   7   8   7        0.48        0.68      0.95 o 
  -4  -7   8        0.07        3.17      0.93 o 
  -3  -7   8        4.98        4.37      0.88 o 
  -2  -7   8        0.25        0.40      0.73 o 
  -1  -7   8        0.02        0.55      1.17 o 
   0  -7   8        0.96        0.52      1.13 o 
   1  -7   8        1.96        6.77      1.31 o 
  -5  -6   8        1.59        1.56      0.81 o 
  -4  -6   8        4.64        8.51      1.54 o 
  -3  -6   8       19.09       15.61      1.66 o 
  -2  -6   8        0.74        0.68      1.27 o 
  -1  -6   8        1.17        1.93      1.29 o 
   0  -6   8        0.66       -0.64      1.09 o 
   1  -6   8        0.07        2.12      1.30 o 
   2  -6   8        0.01        0.51      1.12 o 
   3  -6   8        0.01       -1.00      1.06 o 
  -5  -5   8        1.34        1.60      0.65 o 
  -4  -5   8        4.03        4.08      0.68 o 
  -3  -5   8       17.21       15.76      0.98 o 
  -2  -5   8        1.35        0.91      1.09 o 
  -1  -5   8        1.77        0.98      1.02 o 
   0  -5   8        0.00       -0.44      1.11 o 
   1  -5   8        7.21        5.34      0.93 o 
   2  -5   8        5.58        6.96      0.79 o 
   3  -5   8       22.71       23.97      1.08 o 
   4  -5   8        0.14        0.09      0.88 o 
  -6  -4   8        0.62       -0.65      0.65 o 
  -5  -4   8        1.73        0.80      0.63 o 
  -4  -4   8       13.04       14.02      0.90 o 
  -3  -4   8        6.57        6.79      0.93 o 
  -2  -4   8        5.42        7.96      0.79 o 
  -1  -4   8       11.48       12.18      1.34 o 
   0  -4   8        6.82        5.26      1.10 o 
   1  -4   8      112.95      116.21      1.83 o 
   2  -4   8       14.75       13.75      1.38 o 
   3  -4   8        2.67        2.07      1.61 o 
   4  -4   8        7.31       10.26      1.17 o 
   5  -4   8        0.47       -1.20      1.20 o 
  -6  -3   8        1.02        0.08      0.74 o 
  -5  -3   8        6.17        6.66      0.98 o 
  -4  -3   8        2.89        1.25      0.62 o 
  -3  -3   8        8.85        5.44      0.77 o 
  -2  -3   8        8.98        8.65      1.62 o 
  -1  -3   8       21.76       20.06      0.92 o 
   0  -3   8       36.37       37.08      1.10 o 
   1  -3   8       74.72       79.16      1.45 o 
   2  -3   8        0.73        0.15      0.62 o 
   3  -3   8        8.37        7.17      1.04 o 
   4  -3   8        0.83       -0.21      0.90 o 
   5  -3   8        1.15       -0.55      1.11 o 
   6  -3   8        4.48        5.36      1.30 o 
  -6  -2   8        9.54       14.24      1.09 o 
  -5  -2   8        0.00       -0.06      0.80 o 
  -4  -2   8        6.79        7.63      0.91 o 
  -3  -2   8       60.05       57.68      1.38 o 
  -2  -2   8        2.38        3.73      0.60 o 
  -1  -2   8       48.93       50.67      1.76 o 
   0  -2   8       23.76       21.17      1.15 o 
   1  -2   8        1.56        2.63      0.53 o 
   2  -2   8        5.74        5.13      0.64 o 
   3  -2   8        0.50       -0.04      0.46 o 
   4  -2   8       59.12       60.66      2.00 o 
   5  -2   8       13.32       13.76      1.36 o 
   6  -2   8        7.44       10.87      1.30 o 
   7  -2   8       19.34       21.71      1.82 o 
  -5  -1   8        1.05       -0.77      0.77 o 
  -4  -1   8        0.38       -0.29      0.69 o 
  -3  -1   8       13.33       15.96      1.14 o 
  -2  -1   8       12.16       13.34      0.78 o 
  -1  -1   8       13.10       15.31      0.76 o 
   0  -1   8       97.06       97.26      1.48 o 
   1  -1   8       19.04       19.98      0.97 o 
   2  -1   8       14.00       15.13      0.51 o 
   3  -1   8       69.65       70.26      1.33 o 
   4  -1   8       46.79       43.46      1.11 o 
   5  -1   8       37.46       42.49      1.85 o 
   6  -1   8       31.54       29.51      1.70 o 
   7  -1   8        2.98        3.23      1.17 o 
  -5   0   8       16.08       17.67      1.35 o 
  -4   0   8       14.26       19.03      1.34 o 
  -3   0   8        1.80        1.66      0.78 o 
  -2   0   8       79.18       75.25      2.05 o 
  -1   0   8       49.17       54.05      1.24 o 
   0   0   8        0.04        0.29      0.56 o 
   1   0   8       17.05       16.17      0.60 o 
   2   0   8       85.79       88.03      0.96 o 
   3   0   8       87.66       93.01      1.53 o 
   4   0   8      186.69      192.40      2.71 o 
   5   0   8        0.60        0.45      0.94 o 
   6   0   8        0.00       -0.36      0.97 o 
   7   0   8        1.28        1.58      1.06 o 
   8   0   8        0.83       -0.52      1.22 o 
  -4   1   8        2.47        2.16      0.86 o 
  -3   1   8       17.17       17.96      1.30 o 
  -2   1   8       24.21       22.43      1.34 o 
  -1   1   8       83.43       85.92      1.60 o 
   0   1   8        9.07        9.97      0.70 o 
   1   1   8        3.15        3.40      0.42 o 
   2   1   8       80.85       79.27      1.53 o 
   3   1   8      229.15      246.45      2.37 o 
   4   1   8       31.25       34.26      1.04 o 
   5   1   8        1.89        1.82      0.59 o 
   6   1   8        1.74        1.68      1.15 o 
   7   1   8        4.21        3.97      1.18 o 
   8   1   8       43.11       49.66      2.38 o 
  -4   2   8       10.65        9.45      1.20 o 
  -3   2   8        6.07        5.91      0.92 o 
  -2   2   8      127.51      118.43      1.90 o 
  -1   2   8       97.65       99.84      1.69 o 
   0   2   8        5.07        4.70      0.64 o 
   1   2   8      225.30      224.38      2.50 o 
   2   2   8       10.28       10.17      0.86 o 
   3   2   8       66.44       68.63      1.98 o 
   4   2   8      118.14      121.56      1.77 o 
   5   2   8       52.64       53.62      1.31 o 
   6   2   8        9.57        7.26      1.33 o 
   7   2   8        0.04       -0.20      1.17 o 
   8   2   8       43.76       43.16      2.27 o 
  -3   3   8       37.87       39.76      1.81 o 
  -2   3   8        8.70        9.12      1.13 o 
  -1   3   8       19.40       20.18      1.26 o 
   0   3   8      372.69      375.95      3.60 o 
   1   3   8       89.95       91.20      1.55 o 
   2   3   8      110.99      108.54      3.89 o 
   3   3   8        1.01        2.78      0.88 o 
   4   3   8       13.85       13.83      1.17 o 
   5   3   8      122.88      112.34      2.64 o 
   6   3   8       18.37       18.09      0.95 o 
   7   3   8      179.78      168.29      2.51 o 
   8   3   8      148.71      148.87      3.43 o 
  -2   4   8       17.51       17.50      1.32 o 
  -1   4   8        2.24        3.43      0.93 o 
   0   4   8       79.32       77.64      1.55 o 
   1   4   8       26.02       26.12      0.99 o 
   2   4   8       73.41       73.89      1.63 o 
   3   4   8       71.66       65.66      2.10 o 
   4   4   8      278.40      270.03      4.04 o 
   5   4   8       41.58       40.90      1.79 o 
   6   4   8       79.61       75.76      2.31 o 
   7   4   8        5.22        5.90      1.03 o 
   8   4   8        0.41        1.32      1.04 o 
  -1   5   8       54.90       56.89      2.17 o 
   0   5   8        7.73        5.92      0.89 o 
   1   5   8        2.83        2.38      0.59 o 
   2   5   8        0.40        0.54      0.65 o 
   3   5   8        4.07        5.25      1.02 o 
   4   5   8       49.33       51.47      1.98 o 
   5   5   8       28.62       29.73      1.62 o 
   6   5   8        8.00        7.96      1.19 o 
   7   5   8        7.93        7.68      1.10 o 
   8   5   8        7.91        8.60      1.26 o 
   0   6   8       20.47       15.76      1.40 o 
   1   6   8       17.46       19.19      1.37 o 
   2   6   8       11.16       13.44      0.82 o 
   3   6   8       81.83       83.65      2.47 o 
   4   6   8        9.34        7.70      1.17 o 
   5   6   8        6.70        7.61      1.12 o 
   6   6   8        3.40        4.87      1.07 o 
   7   6   8        0.73        0.66      0.98 o 
   8   6   8        4.94        2.82      1.16 o 
   1   7   8        7.20        9.66      1.21 o 
   2   7   8      104.51      105.63      2.78 o 
   3   7   8        3.29        3.56      0.93 o 
   4   7   8       31.62       30.41      1.69 o 
   5   7   8       18.17       19.90      1.65 o 
   6   7   8        0.88       -0.61      0.93 o 
   7   7   8       27.41       23.05      1.72 o 
  -2  -7   9        0.68        2.06      1.24 o 
  -1  -7   9        3.27        3.99      1.28 o 
  -4  -6   9        0.99       -1.39      1.39 o 
  -3  -6   9        1.50       -0.24      1.27 o 
  -2  -6   9        0.78        1.82      1.32 o 
  -1  -6   9        0.45        1.26      1.02 o 
   0  -6   9        6.70        5.45      1.11 o 
   1  -6   9        2.14        4.33      1.34 o 
   2  -6   9        1.58       -0.06      1.23 o 
  -4  -5   9        0.07        0.35      0.65 o 
  -3  -5   9        0.06       -0.52      0.72 o 
  -2  -5   9        1.79        1.18      1.21 o 
  -1  -5   9        0.08        1.31      1.16 o 
   0  -5   9        5.31        4.99      1.25 o 
   1  -5   9        3.84        4.65      1.35 o 
   2  -5   9        0.95        1.53      0.60 o 
   3  -5   9        0.44        2.85      2.37 o 
  -5  -4   9        1.95        2.78      1.29 o 
  -4  -4   9        1.65        2.96      1.27 o 
  -3  -4   9        0.00        0.26      0.62 o 
  -2  -4   9        3.99        3.52      0.71 o 
  -1  -4   9        3.54        1.67      0.65 o 
   0  -4   9       29.86       29.61      1.79 o 
   1  -4   9       18.11       15.24      1.47 o 
   2  -4   9        0.37       -0.60      1.12 o 
   3  -4   9        2.61        0.45      0.73 o 
   4  -4   9        3.92       -0.63      1.11 o 
  -5  -3   9        0.16       -0.17      0.72 o 
  -4  -3   9        4.03        2.97      0.95 o 
  -3  -3   9        7.60        6.18      0.73 o 
  -2  -3   9        5.71        5.55      0.86 o 
  -1  -3   9       16.39       15.37      1.38 o 
   0  -3   9       17.83       17.22      0.91 o 
   1  -3   9       36.39       38.95      1.86 o 
   2  -3   9        2.80        1.53      0.64 o 
   3  -3   9        1.76        1.01      0.64 o 
   4  -3   9        7.77        8.48      1.21 o 
   5  -3   9        1.20        1.15      0.99 o 
  -5  -2   9        0.04        1.27      0.89 o 
  -4  -2   9        0.01        1.75      0.88 o 
  -3  -2   9        5.28        6.36      0.95 o 
  -2  -2   9        1.73        1.84      0.61 o 
  -1  -2   9        0.18        0.00      0.75 o 
   0  -2   9        1.15        0.76      0.52 o 
   1  -2   9       41.98       45.02      1.50 o 
   2  -2   9       29.44       30.25      1.04 o 
   3  -2   9       19.12       19.19      1.00 o 
   4  -2   9        0.13        2.18      1.06 o 
   5  -2   9        9.20       11.27      1.38 o 
   6  -2   9        0.51        2.48      1.26 o 
  -4  -1   9        3.62        3.57      0.93 o 
  -3  -1   9       20.44       17.91      1.24 o 
  -2  -1   9        5.49        5.78      1.01 o 
  -1  -1   9        2.08        1.37      0.53 o 
   0  -1   9       16.51       14.98      0.77 o 
   1  -1   9        0.14        0.56      0.42 o 
   2  -1   9        0.33        0.30      0.35 o 
   3  -1   9       55.84       58.33      1.94 o 
   4  -1   9        9.60        9.95      0.71 o 
   5  -1   9        0.01       -0.47      0.89 o 
   6  -1   9        7.53        3.63      1.06 o 
   7  -1   9        2.06        1.73      1.32 o 
  -4   0   9        3.09        1.91      0.89 o 
  -3   0   9        1.86        2.51      0.84 o 
  -2   0   9       16.24       13.93      1.17 o 
  -1   0   9       25.52       26.23      1.35 o 
   0   0   9       33.47       34.34      1.06 o 
   1   0   9        2.76        1.85      0.44 o 
   2   0   9       56.61       61.43      0.88 o 
   3   0   9        7.24        6.90      0.70 o 
   4   0   9       18.91       17.58      0.91 o 
   5   0   9        1.27        1.49      1.05 o 
   6   0   9        0.30       -0.30      1.11 o 
   7   0   9       42.67       47.03      2.20 o 
  -4   1   9        1.67        2.92      0.86 o 
  -3   1   9        2.37        3.60      0.95 o 
  -2   1   9       23.57       26.96      1.49 o 
  -1   1   9       37.07       39.27      1.20 o 
   0   1   9       13.18       11.63      0.74 o 
   1   1   9       35.14       36.39      1.05 o 
   2   1   9        1.49        0.91      0.47 o 
   3   1   9       37.59       36.67      1.43 o 
   4   1   9      107.33      102.59      1.71 o 
   5   1   9       54.34       52.99      1.33 o 
   6   1   9       33.51       36.15      1.82 o 
   7   1   9        0.07        0.52      1.34 o 
   8   1   9        3.01        3.41      1.54 o 
  -3   2   9        0.09        1.00      0.62 o 
  -2   2   9       18.26       18.16      1.34 o 
  -1   2   9       56.94       58.51      3.30 o 
   0   2   9      302.75      299.02      5.72 o 
   1   2   9        0.02        0.22      0.49 o 
   2   2   9       11.13       11.99      0.70 o 
   3   2   9        0.13        0.13      0.78 o 
   4   2   9       20.02       20.30      0.96 o 
   5   2   9       34.98       34.89      1.14 o 
   6   2   9        9.21        7.32      0.82 o 
   7   2   9       78.02       83.89      2.65 o 
   8   2   9       22.86       22.48      1.80 o 
  -2   3   9       11.23       11.99      1.26 o 
  -1   3   9        3.43        3.09      0.61 o 
   0   3   9       13.45       16.38      0.85 o 
   1   3   9      150.45      145.46      2.05 o 
   2   3   9       19.91       17.39      0.85 o 
   3   3   9       84.57       80.23      2.37 o 
   4   3   9       35.55       32.70      1.67 o 
   5   3   9       57.61       57.14      2.04 o 
   6   3   9        3.25        4.10      0.70 o 
   7   3   9        2.01        0.26      0.65 o 
   8   3   9        1.02        1.10      1.35 o 
  -1   4   9       15.88       14.96      1.26 o 
   0   4   9        1.43        2.27      0.72 o 
   1   4   9       27.72       27.18      1.02 o 
   2   4   9       11.21       13.29      0.97 o 
   3   4   9       12.27       11.05      1.22 o 
   4   4   9       51.91       50.23      2.04 o 
   5   4   9        3.80        3.66      0.98 o 
   6   4   9        3.14        2.74      1.00 o 
   7   4   9       15.52       17.25      1.41 o 
   8   4   9        2.82       -0.91      0.91 o 
   0   5   9       22.58       24.10      1.52 o 
   1   5   9       20.62       19.15      0.95 o 
   2   5   9        6.67        7.06      0.72 o 
   3   5   9       65.50       63.82      2.25 o 
   4   5   9        0.29       -0.16      0.96 o 
   5   5   9        0.02       -0.95      1.01 o 
   6   5   9        1.86        1.99      0.95 o 
   7   5   9        0.79        1.84      1.12 o 
   8   5   9        6.12        5.88      1.18 o 
   1   6   9       62.70       63.26      2.29 o 
   2   6   9       32.78       32.60      1.20 o 
   3   6   9       10.57       10.00      1.15 o 
   4   6   9       55.15       54.93      2.23 o 
   5   6   9        7.48        5.77      1.13 o 
   6   6   9       47.18       44.39      2.13 o 
   7   6   9       48.18       45.84      2.21 o 
   3   7   9        5.49        6.07      1.02 o 
   4   7   9        0.63        0.01      0.95 o 
   5   7   9       27.53       32.15      1.96 o 
  -1  -6  10        0.11       -1.19      1.19 o 
   0  -6  10        0.98        1.12      1.10 o 
  -3  -5  10        0.08        0.68      0.68 o 
  -2  -5  10        0.15        2.87      1.14 o 
  -1  -5  10        0.52       -1.09      1.09 o 
   0  -5  10        0.00        0.09      1.00 o 
   1  -5  10        0.15        1.66      1.06 o 
   2  -5  10        0.61       -1.18      1.18 o 
  -3  -4  10        0.62        1.30      0.63 o 
  -2  -4  10        7.99        9.57      1.75 o 
  -1  -4  10        0.00       -1.43      1.43 o 
   0  -4  10        0.05       -1.05      1.05 o 
   1  -4  10        0.01        2.28      1.18 o 
   2  -4  10        9.62        4.72      1.11 o 
   3  -4  10        0.01       -0.73      0.73 o 
   4  -4  10        0.05        0.59      1.25 o 
  -4  -3  10        5.73        4.17      0.95 o 
  -3  -3  10        1.02        1.43      0.62 o 
  -2  -3  10        1.65        5.10      1.94 o 
  -1  -3  10        9.26        9.80      0.82 o 
   0  -3  10        2.72        3.48      1.26 o 
   1  -3  10       20.41       25.72      1.65 o 
   2  -3  10        1.19        0.46      1.04 o 
   3  -3  10       11.56       12.54      2.47 o 
   4  -3  10        6.93       12.48      1.49 o 
   5  -3  10        0.84        3.78      1.40 o 
  -4  -2  10        0.18        0.79      0.95 o 
  -3  -2  10       20.81       19.13      1.40 o 
  -2  -2  10        1.02        1.47      0.88 o 
  -1  -2  10        2.14        0.93      0.57 o 
   0  -2  10        0.78        0.86      0.60 o 
   1  -2  10        0.56        1.37      0.55 o 
   2  -2  10       22.39       24.75      1.64 o 
   3  -2  10       99.68      101.14      2.70 o 
   4  -2  10        0.81        0.17      0.96 o 
   5  -2  10        0.01        1.06      1.19 o 
  -3  -1  10        0.07        0.95      0.77 o 
  -2  -1  10        5.85        6.81      1.10 o 
  -1  -1  10       37.19       37.20      1.64 o 
   0  -1  10        6.67        6.48      0.86 o 
   1  -1  10        4.00        5.93      0.71 o 
   2  -1  10       24.36       21.89      0.78 o 
   3  -1  10        0.01       -0.44      0.61 o 
   4  -1  10        3.05        2.35      0.71 o 
   5  -1  10        1.08       -0.24      1.15 o 
   6  -1  10       11.21       12.63      1.54 o 
  -3   0  10        2.13        1.23      0.90 o 
  -2   0  10       13.71       11.97      1.09 o 
  -1   0  10       21.04       19.04      1.37 o 
   0   0  10        8.71        9.20      0.82 o 
   1   0  10        1.02        0.85      0.57 o 
   2   0  10       27.86       29.62      1.03 o 
   3   0  10       55.17       57.49      1.37 o 
   4   0  10       66.86       70.92      1.56 o 
   5   0  10        0.28        1.07      1.05 o 
   6   0  10       22.91       23.63      1.73 o 
  -3   1  10       12.05       10.04      1.12 o 
  -2   1  10       31.25       29.80      1.57 o 
  -1   1  10       79.00       77.46      2.28 o 
   0   1  10        0.56        0.22      0.56 o 
   1   1  10       28.15       28.67      1.00 o 
   2   1  10        7.03        8.98      0.70 o 
   3   1  10        0.66        0.84      0.63 o 
   4   1  10        8.17        7.11      0.78 o 
   5   1  10        0.03       -0.35      0.61 o 
   6   1  10       28.53       32.70      1.79 o 
   7   1  10       12.21       14.26      1.58 o 
  -2   2  10        5.71        6.59      1.05 o 
  -1   2  10       36.35       37.86      2.26 o 
   0   2  10        0.01       -0.10      1.45 o 
   1   2  10       33.69       34.02      1.15 o 
   2   2  10        1.63        1.53      0.55 o 
   3   2  10       57.55       55.71      2.11 o 
   4   2  10       26.43       23.24      1.45 o 
   5   2  10       48.08       49.60      2.13 o 
   6   2  10        0.75        0.44      0.78 o 
   7   2  10        5.18        3.54      1.21 o 
  -1   3  10       16.06       15.05      0.94 o 
   0   3  10        8.99        7.14      0.77 o 
   1   3  10       16.58       17.85      1.38 o 
   2   3  10        3.16        2.48      0.58 o 
   3   3  10      155.95      164.79      3.45 o 
   4   3  10       17.96       17.60      1.39 o 
   5   3  10        7.06        8.66      1.21 o 
   6   3  10       10.20        9.82      1.14 o 
   7   3  10       12.30       13.69      1.01 o 
   0   4  10       28.88       29.27      1.17 o 
   1   4  10       19.30       17.55      0.89 o 
   2   4  10       94.42       92.44      1.77 o 
   3   4  10      100.12      105.55      2.87 o 
   4   4  10        0.01       -0.43      0.90 o 
   5   4  10       11.42       17.69      1.50 o 
   6   4  10        7.12        8.17      1.20 o 
   7   4  10        4.23        3.11      0.97 o 
   1   5  10       54.82       56.74      1.56 o 
   2   5  10        0.00       -1.01      2.19 o 
   3   5  10       17.56       19.36      1.62 o 
   4   5  10       27.29       27.73      1.74 o 
   5   5  10        0.67        0.53      1.13 o 
   6   5  10       83.60       77.90      2.72 o 
   3   6  10        5.74        8.19      1.22 o 
   4   6  10       18.86       21.55      1.70 o 
   5   6  10       27.82       28.64      1.86 o 
  -2  -4  11        0.09        0.62      0.75 o 
  -1  -4  11        0.40       -0.80      0.80 o 
   0  -4  11        0.13        0.99      0.98 o 
   1  -4  11        3.46        8.16      1.44 o 
   2  -4  11        0.43       -0.71      1.23 o 
  -2  -3  11        0.10       -0.38      0.94 o 
  -1  -3  11        0.58       -1.37      1.71 o 
   0  -3  11        0.15        0.67      1.23 o 
   1  -3  11        0.27        2.09      1.11 o 
   2  -3  11       37.96       40.37      2.14 o 
   3  -3  11       20.66       23.81      1.80 o 
  -2  -2  11        1.30       -0.36      0.76 o 
  -1  -2  11       11.25        8.52      0.80 o 
   0  -2  11        0.43        1.19      0.65 o 
   1  -2  11        8.57        9.49      0.82 o 
   2  -2  11       20.92       21.13      1.55 o 
   3  -2  11       34.27       39.00      2.01 o 
   4  -2  11        0.40       -1.01      1.01 o 
  -2  -1  11       17.88       17.56      1.45 o 
  -1  -1  11        2.21        3.36      0.91 o 
   0  -1  11       10.79       10.06      1.03 o 
   1  -1  11        2.17        1.17      0.73 o 
   2  -1  11        5.68        6.37      0.80 o 
   3  -1  11        5.59        4.74      1.10 o 
   4  -1  11        9.23        6.61      1.26 o 
   5  -1  11        4.34        4.57      1.37 o 
  -2   0  11       34.39       33.15      1.86 o 
  -1   0  11       12.74       14.04      1.26 o 
   0   0  11        0.50        0.94      0.86 o 
   1   0  11        0.44        0.58      0.63 o 
   2   0  11        0.00       -0.27      0.65 o 
   3   0  11        6.79        7.04      1.10 o 
   4   0  11       19.47       21.32      1.04 o 
   5   0  11        3.36        7.94      1.47 o 
   6   0  11        7.24        9.68      1.52 o 
  -1   1  11       16.38       15.50      1.31 o 
   0   1  11        4.90        3.27      0.68 o 
   1   1  11        4.41        4.51      0.66 o 
   2   1  11       46.91       49.25      2.09 o 
   3   1  11       14.20       12.21      1.21 o 
   4   1  11       14.88       15.86      1.00 o 
   5   1  11        1.38        0.88      1.55 o 
   6   1  11        4.68        2.39      1.19 o 
  -1   2  11        7.10        7.92      1.17 o 
   0   2  11        0.93        0.69      0.68 o 
   1   2  11        8.96        9.99      0.81 o 
   2   2  11       12.16       14.04      1.45 o 
   3   2  11       37.18       38.20      1.89 o 
   4   2  11        8.84        9.63      1.21 o 
   5   2  11        5.14        2.81      0.90 o 
   6   2  11       30.77       31.96      1.81 o 
   0   3  11       23.74       17.09      9.04 o 
   1   3  11        0.28        1.02      0.66 o 
   2   3  11      164.65      162.52      3.64 o 
   3   3  11       45.00       45.34      2.03 o 
   4   3  11        0.54        0.04      0.96 o 
   5   3  11       30.90       32.68      1.87 o 
   6   3  11        2.83        4.67      1.21 o 
   1   4  11       14.61       17.26      1.01 o 
   2   4  11        1.34        0.64      0.88 o 
   3   4  11        0.41       -0.45      0.90 o 
   4   4  11       24.20       19.91      1.54 o 
   5   4  11        6.45        4.01      1.26 o 
   6   4  11       32.65       34.25      2.05 o 
   4   5  11       35.80       39.90      2.13 o 
   0  -2  12        0.05        1.82      1.14 o 
   1  -2  12        3.15        2.88      1.04 o 
   2  -2  12        1.28       -0.99      0.99 o 
   0  -1  12        0.03       -0.26      0.76 o 
   1  -1  12        0.79       -0.61      0.74 o 
   2  -1  12        0.19       -0.81      0.81 o 
   3  -1  12        8.28       10.93      1.20 o 
   0   0  12        3.66        3.68      0.94 o 
   1   0  12       16.72       17.89      1.00 o 
   2   0  12       18.15       18.65      1.56 o 
   3   0  12        0.32        1.79      0.94 o 
   4   0  12        1.19        0.39      0.87 o 
   0   1  12        1.11       -0.24      0.69 o 
   1   1  12        9.57       10.69      0.82 o 
   2   1  12        6.22        6.84      1.32 o 
   3   1  12        2.56        2.83      1.05 o 
   4   1  12        4.81        5.05      1.02 o 
   1   2  12       15.62       14.74      1.86 o 
   2   2  12       18.53       18.47      1.54 o 
   3   2  12        1.93        3.30      1.20 o 
   4   2  12        9.08        9.81      1.23 o 
   3   3  12        6.69        7.58      1.11 o 
                                                 
